# Supplementary material for: Comparing the antecedents of green computer behavior at acquisition, use, and disposal consumption stages from the moral norm and consumer attributes perspectives
Source: PLoS One. 2025 Jun 3;20(6):e0323622. doi: 10.1371/journal.pone.0323622 (PMC12132929; doi:10.1371/journal.pone.0323622)
Supplement: S1 File — (XLSX) [file pone.0323622.s007.xlsx]

## Sheet: Dataset
ITD1	ITD2	ITD3	ITD4	ITD5	ITD6	RCD1	RCD2	RCD3	RCD4	RCD5	RCD6	SF1	SF2	SF3	SF4	SF5	SED1	SED2	SED3	EKD1	EKD2	EKD3	PND1	PND2	PND3	ATD1	ATD2	ATD3	ATD4	ARD1	ARD2	ARD3	SND1	SND2	SND3	SSD1	SSD2	SSD3	SSD4	HD1	HD2	HD3	ACD1	ACD2	ACD3	ACD4	ACD5	ACD6	ACD7
2	2	3	3	3	3	3	2	1	2	1	2	3	3	3	3	3	4	5	5	4	3	4	5	5	5	5	5	5	5	5	4	5	4	4	4	3	5	3	5	3	3	3	3	3	3	3	3	3	3
3	3	3	2	3	2	1	4	1	4	4	5	4	4	4	4	4	4	4	4	4	3	4	4	4	4	5	4	5	5	4	3	4	5	4	5	4	3	4	3	4	3	3	5	5	5	4	4	4	4
3	3	3	3	3	3	3	2	3	3	3	2	3	3	3	3	3	3	3	3	3	3	3	3	3	3	3	3	3	3	3	3	3	3	3	3	3	3	3	3	3	3	3	3	3	3	3	3	3	3
2	3	3	3	3	2	2	4	5	2	3	3	1	1	1	1	1	5	5	5	4	5	4	5	5	5	5	5	5	5	5	5	5	3	3	3	5	5	5	5	4	4	4	5	5	5	5	5	5	5
3	2	3	3	3	2	3	1	3	3	3	4	2	2	2	2	2	4	3	3	4	5	4	4	5	4	5	4	5	5	4	4	4	4	4	4	4	2	4	2	4	4	4	4	4	4	4	4	4	4
3	3	3	3	3	3	2	5	2	4	3	2	5	5	5	5	5	4	4	4	3	4	3	4	4	4	4	4	4	4	4	4	4	4	4	4	4	2	4	2	3	3	3	5	5	5	5	5	5	5
2	3	3	2	3	2	5	5	5	5	5	5	5	5	5	5	5	5	4	4	5	4	5	5	4	5	4	5	4	4	4	5	4	4	5	4	4	5	4	5	4	5	5	4	4	4	5	5	5	5
2	3	3	3	3	2	5	1	1	1	1	1	5	5	5	5	5	1	1	1	5	1	5	5	1	5	1	1	1	1	1	1	1	5	5	5	5	5	5	5	1	5	5	5	5	5	1	1	1	1
2	3	3	2	3	2	3	2	2	3	3	4	3	3	3	3	3	4	4	4	3	4	3	5	4	5	5	5	5	5	4	3	4	3	4	3	4	4	4	4	3	3	3	4	4	4	5	5	5	5
4	4	4	4	4	4	2	1	1	1	1	1	2	2	2	2	2	3	5	5	2	3	2	3	3	3	4	4	4	4	4	4	4	2	2	2	2	2	2	2	2	2	2	5	5	5	5	5	5	5
4	4	4	4	3	3	3	3	3	3	3	3	3	3	3	3	3	3	3	3	3	3	3	3	3	3	3	3	3	3	3	3	3	3	3	3	3	3	3	3	3	3	3	3	3	3	3	3	3	3
2	2	2	2	2	2	1	1	1	4	4	1	2	5	5	5	5	2	5	5	1	3	3	4	3	4	3	3	3	3	4	4	4	1	1	1	2	1	2	1	1	1	1	4	4	4	5	5	5	5
4	4	4	3	3	3	5	5	4	3	4	1	3	3	3	3	3	3	4	4	5	4	5	4	3	4	4	4	4	4	4	4	4	5	5	5	4	5	4	5	3	3	3	4	4	4	3	3	3	3
3	3	3	2	3	2	4	4	4	4	4	4	4	4	4	4	4	4	4	4	5	5	5	4	4	4	5	4	5	4	5	4	5	4	4	4	5	5	5	5	5	5	5	5	5	5	5	5	5	5
3	2	2	3	3	2	5	5	5	4	5	5	5	4	4	4	4	4	4	4	5	4	4	4	4	4	4	4	4	4	5	4	5	5	5	5	3	4	3	4	5	3	3	4	4	4	4	4	4	4
3	3	3	3	3	3	4	1	2	2	3	3	2	2	2	2	2	4	1	1	4	3	4	3	3	3	3	3	3	3	3	3	3	3	3	3	3	1	3	1	2	2	2	4	4	4	5	5	5	5
3	3	3	3	3	3	4	4	5	5	4	3	4	4	4	4	4	5	3	3	4	5	4	5	5	5	4	3	4	4	4	4	4	5	5	5	5	5	5	5	4	3	3	5	5	5	4	4	4	4
3	3	3	3	3	2	3	2	3	3	3	2	2	2	3	3	2	3	3	3	3	3	3	3	3	3	3	3	3	3	2	2	2	2	2	2	3	3	3	3	3	3	3	3	3	3	3	3	3	3
3	3	3	2	2	2	2	1	3	2	3	1	2	2	2	2	2	4	4	4	3	5	3	3	4	3	4	4	4	4	3	3	3	3	3	3	2	3	2	3	2	3	3	3	3	3	3	3	3	3
3	2	2	3	3	2	3	3	3	3	2	1	3	3	3	3	3	3	4	4	4	4	4	4	3	4	4	3	4	4	4	3	4	3	3	3	4	4	4	4	3	4	4	3	3	3	4	4	4	4
4	4	4	4	4	4	1	1	4	1	1	1	5	5	5	5	5	5	5	5	5	5	5	5	5	5	5	5	5	5	1	1	1	1	1	1	1	1	1	1	3	3	3	2	2	2	5	5	5	5
3	3	3	3	3	3	2	2	4	2	2	1	3	4	4	4	4	3	4	4	2	3	3	4	4	4	4	4	4	4	4	4	4	2	2	2	4	4	4	4	2	2	2	5	5	5	5	5	5	5
4	4	3	3	4	3	4	4	4	4	4	4	4	4	4	4	4	3	3	4	4	4	4	4	4	4	4	4	4	4	4	4	4	2	2	2	3	3	3	3	3	3	4	3	3	3	4	4	5	3
3	3	3	3	3	3	5	3	3	2	2	2	3	4	4	4	4	3	3	3	5	2	2	3	3	3	3	2	3	2	3	3	3	2	3	3	3	3	3	3	2	3	3	2	2	2	3	3	3	3
4	4	4	4	3	3	5	3	5	4	2	2	4	4	4	4	4	4	4	4	3	3	3	3	3	3	3	3	3	3	3	3	3	3	3	3	4	4	4	4	4	4	4	3	3	3	3	3	3	3
3	3	3	3	3	3	3	3	3	3	3	3	3	3	3	3	3	3	3	3	3	3	3	3	3	3	3	3	3	3	3	3	3	3	3	3	3	3	3	3	3	3	3	3	3	3	3	3	3	3
3	3	3	2	2	2	5	1	3	1	1	1	1	1	1	1	1	5	1	1	2	5	5	5	5	5	5	5	5	5	5	5	5	1	1	1	3	1	3	1	1	1	1	5	5	5	5	5	5	5
3	3	3	3	3	3	5	5	5	5	5	2	5	5	5	5	5	4	4	4	5	5	5	5	5	5	5	5	5	5	5	5	5	5	5	5	5	5	5	5	5	4	4	5	5	5	5	5	5	5
3	3	3	3	2	2	4	2	3	3	2	2	4	4	4	4	4	3	3	3	2	2	3	3	3	3	4	4	4	4	2	2	2	2	2	2	3	3	2	3	2	2	1	4	4	4	4	4	4	4
3	3	3	2	2	3	2	3	2	2	2	3	3	3	3	3	3	3	3	3	2	2	2	2	2	2	3	3	3	3	3	3	3	3	3	3	2	2	3	2	2	2	2	4	4	4	3	3	3	3
3	3	3	3	3	3	2	2	2	2	2	2	3	3	3	3	3	3	3	3	3	3	3	2	2	3	3	3	3	3	3	3	3	2	2	2	3	3	3	3	3	3	3	3	3	3	3	3	3	3
3	3	3	3	3	3	4	4	5	5	2	1	2	2	2	2	2	2	2	2	3	2	2	3	2	3	2	2	2	2	2	2	2	2	2	2	2	2	2	2	2	2	2	2	2	2	2	2	2	2
3	3	3	3	3	2	3	2	3	3	3	2	2	2	3	3	2	3	3	3	3	3	3	3	3	3	3	3	3	3	2	2	2	2	2	2	3	3	3	3	3	3	3	3	3	3	3	3	3	3
3	3	3	3	3	2	3	2	3	3	3	2	2	2	3	3	2	3	3	3	3	3	3	3	3	3	3	3	3	3	2	2	2	2	2	2	3	3	3	3	3	3	3	3	3	3	3	3	3	3
3	3	3	3	3	3	3	3	3	3	3	3	3	3	3	3	3	3	3	3	3	3	3	3	3	3	2	2	2	2	2	2	2	2	2	2	2	2	2	2	2	3	3	3	3	3	3	3	3	3
4	4	4	4	4	4	4	4	4	4	4	4	4	4	4	4	4	3	3	3	2	2	1	4	4	4	5	5	4	4	3	3	3	2	3	2	4	4	4	4	3	3	3	4	4	4	4	4	4	4
4	4	3	3	3	3	4	4	4	4	4	4	3	3	3	3	3	3	3	3	3	3	3	3	3	3	3	3	3	3	3	3	3	3	3	3	3	3	3	3	3	3	3	3	3	3	3	3	3	3
2	2	2	2	2	2	4	5	4	5	4	1	2	2	2	2	2	5	5	5	1	5	1	4	4	4	5	5	5	5	5	4	5	3	3	3	3	4	3	4	1	3	3	5	5	5	5	5	5	5
4	4	3	3	3	2	5	1	1	1	1	3	4	4	4	4	4	4	5	5	5	5	5	5	5	5	5	5	5	5	5	5	5	3	3	3	3	3	3	3	3	3	3	4	4	4	4	4	4	4
2	2	3	3	3	3	4	3	3	4	3	3	3	3	3	3	3	4	3	3	3	3	3	3	4	3	4	3	4	4	4	4	4	4	3	4	4	4	4	4	4	3	3	3	3	3	3	3	3	3
3	3	3	3	3	3	4	4	3	3	3	4	4	4	4	4	4	4	3	3	4	4	4	4	5	4	2	2	2	2	1	4	1	4	4	4	3	2	3	2	3	4	4	4	4	4	4	4	4	4
3	2	2	2	3	3	4	5	3	3	4	3	5	5	5	5	5	5	5	5	5	5	5	5	5	5	5	5	5	5	4	4	4	4	4	4	4	4	4	4	4	4	4	4	4	4	4	4	4	4
3	3	3	3	3	3	3	4	5	3	3	4	3	3	3	3	3	3	2	2	3	3	3	3	3	3	5	2	5	5	3	3	3	3	3	3	3	3	3	3	3	3	3	3	3	3	3	3	3	3
3	3	3	3	3	3	3	3	3	3	3	3	3	3	3	3	3	3	3	3	3	3	3	3	3	3	3	3	3	3	3	3	3	3	3	3	3	3	3	3	3	3	3	3	3	3	3	3	3	3
3	3	3	2	3	2	4	2	4	4	3	2	2	2	2	2	2	3	3	3	2	4	2	4	4	4	4	3	4	4	2	2	2	3	3	3	3	3	3	3	3	3	3	4	4	4	4	4	4	4
3	3	2	3	3	3	2	4	4	2	2	4	2	2	2	2	2	4	5	5	3	4	3	4	4	4	5	5	5	5	4	4	4	3	3	3	4	4	4	4	3	3	3	3	3	3	3	3	3	3
2	2	2	2	2	2	2	2	4	4	4	2	2	2	2	2	2	4	4	4	4	4	4	4	4	4	4	4	4	4	4	4	4	4	4	4	4	4	4	4	4	4	4	4	4	4	4	4	4	4
2	2	3	3	3	3	1	1	2	2	3	2	4	4	4	4	4	3	3	4	2	3	2	2	2	3	3	2	2	3	3	2	2	3	1	2	2	2	3	2	2	2	1	2	2	2	2	3	2	2
2	2	3	3	3	3	1	1	2	2	3	2	4	4	4	4	4	3	3	4	2	3	2	2	2	3	3	2	2	3	3	2	2	3	1	2	2	2	3	2	2	2	1	2	2	2	2	3	2	2
3	3	3	3	3	3	2	2	2	2	2	2	3	3	3	3	3	3	3	3	3	3	3	2	2	3	3	3	3	3	3	3	3	2	2	2	3	3	3	3	3	3	3	3	3	3	3	3	3	3
3	3	3	3	3	3	3	3	3	3	3	3	2	2	3	2	2	2	2	2	2	2	2	3	3	3	3	3	3	3	3	3	3	2	2	2	2	2	2	2	2	2	2	2	2	2	2	2	2	2
4	4	4	4	4	4	4	4	4	4	4	4	4	4	4	4	4	4	4	4	4	4	4	4	4	4	4	4	4	4	4	4	4	2	2	2	3	3	3	3	3	3	3	3	3	3	3	3	3	3
4	4	4	4	4	4	5	2	4	4	5	5	3	3	3	3	3	4	4	4	4	4	4	4	4	4	4	4	4	4	2	2	2	2	2	2	2	2	2	2	2	2	2	2	2	2	2	2	2	2
4	4	4	4	4	4	4	4	4	4	4	4	3	3	4	5	4	3	2	2	2	3	2	4	4	4	4	4	4	4	4	4	4	3	3	2	2	2	2	2	2	2	2	2	2	3	3	3	3	3
3	3	3	2	2	3	2	3	2	2	2	3	3	3	3	3	3	3	3	3	2	2	2	2	2	2	3	3	3	3	3	3	3	3	3	3	2	2	3	2	2	2	2	4	4	4	3	3	3	3
3	3	3	3	3	3	3	4	1	3	3	4	2	2	2	2	2	3	4	4	3	4	3	4	3	4	4	4	4	4	3	4	3	4	4	4	4	3	4	3	2	2	2	5	5	5	5	5	5	5
4	4	4	4	4	4	3	3	3	3	3	3	3	3	3	3	3	4	4	4	4	4	4	4	4	4	4	4	4	4	4	4	4	4	4	4	4	4	4	4	4	4	4	4	4	4	4	4	4	4
4	3	4	4	3	3	3	4	4	4	4	3	4	4	4	4	4	4	4	4	4	4	4	4	4	4	4	4	4	4	4	4	4	4	4	4	4	4	4	4	4	4	4	4	4	4	4	4	4	4
2	2	2	2	2	2	2	2	2	2	2	2	2	2	2	2	2	2	2	2	2	2	2	2	2	2	2	2	2	2	2	2	2	2	2	2	2	2	2	2	2	2	2	2	2	2	2	2	2	2
4	4	4	4	4	4	4	4	4	4	4	4	4	4	4	4	4	2	2	2	1	1	1	2	2	2	3	3	2	3	3	3	1	2	2	2	2	2	2	2	2	2	2	3	3	3	2	2	2	2
4	4	3	3	3	3	1	2	2	1	1	2	1	1	1	1	1	1	1	1	1	1	1	1	1	1	1	1	1	1	1	1	1	1	1	1	1	1	1	1	1	1	1	1	1	1	1	1	1	1
3	3	2	2	2	3	2	4	2	2	2	2	3	3	3	3	3	2	2	2	2	2	2	3	3	3	2	3	2	2	3	3	3	3	3	3	2	2	2	2	3	3	3	2	2	2	3	3	3	4
3	4	3	3	4	5	5	5	5	5	5	1	4	4	4	4	4	4	1	1	5	5	5	5	5	5	3	3	3	3	4	4	4	3	3	3	4	4	4	4	4	4	4	4	4	4	4	4	4	4
3	3	2	2	2	3	4	3	2	3	3	2	4	4	4	4	4	4	2	2	2	4	2	2	5	2	3	3	3	3	3	4	3	4	3	4	2	3	2	3	4	3	3	2	2	2	3	3	3	3
4	4	3	3	3	2	4	4	2	3	3	2	4	4	4	4	4	3	3	3	3	3	3	3	3	3	4	4	4	4	3	4	4	4	4	4	3	3	3	3	3	3	3	3	3	3	3	3	3	3
3	3	2	2	2	3	4	4	4	5	4	4	3	3	3	3	3	4	3	3	3	4	3	3	3	3	4	3	4	4	4	3	4	4	4	4	3	4	3	4	4	4	4	4	4	4	4	4	4	4
3	3	3	3	3	3	2	2	2	2	2	2	3	3	3	3	3	4	3	3	3	4	3	4	4	4	3	3	3	3	4	4	4	4	4	4	4	4	4	4	4	4	4	5	5	5	5	5	5	5
4	4	4	4	4	4	3	3	3	2	2	2	5	5	4	4	4	3	3	3	2	2	2	4	4	4	4	4	4	4	4	4	4	4	4	4	4	4	4	4	3	3	3	3	3	3	3	3	3	3
4	4	4	4	4	4	3	4	2	2	3	2	1	1	1	1	1	3	3	3	3	4	3	4	4	4	4	4	4	4	4	4	4	4	4	4	4	4	4	4	4	4	4	4	4	4	4	4	4	4
#NULL!	#NULL!	#NULL!	#NULL!	#NULL!	#NULL!	4	4	5	4	4	4	4	4	4	4	4	4	4	4	4	4	4	4	4	4	4	3	4	3	4	4	4	4	4	4	4	4	4	4	4	4	4	4	4	4	3	3	3	3
3	3	3	3	3	3	4	4	4	4	4	4	5	5	5	5	5	4	4	4	4	4	4	5	5	5	5	5	5	5	5	5	5	5	5	5	5	5	5	5	5	5	5	4	4	4	4	4	4	4
3	3	3	2	2	3	4	4	4	4	4	4	4	4	4	4	4	4	4	4	4	4	4	4	4	4	4	4	4	4	4	4	4	4	4	4	4	4	4	4	4	4	4	4	4	4	4	4	4	4
3	2	2	2	2	2	2	2	2	2	2	2	3	3	3	3	3	4	4	4	2	2	3	4	4	3	2	2	2	3	4	4	3	2	2	2	3	3	3	3	4	3	3	2	2	2	3	3	3	3
3	3	3	3	3	3	4	3	4	3	4	4	2	2	2	2	2	4	4	4	4	4	4	4	4	4	4	4	4	4	3	3	3	3	3	3	4	4	4	4	3	3	3	3	3	3	3	3	3	3
3	3	2	2	2	3	2	4	2	2	2	2	3	3	3	3	3	2	2	2	2	2	2	3	3	3	2	3	2	2	3	3	3	3	3	3	2	2	2	2	3	3	3	2	2	2	3	3	3	4
3	3	2	3	3	3	3	2	3	2	3	3	5	5	5	5	5	5	5	5	5	5	5	5	5	5	4	4	4	4	4	3	4	3	3	3	3	3	3	3	3	3	3	3	3	3	3	3	3	3
4	4	3	3	3	2	4	4	2	3	3	2	4	4	4	4	4	3	3	3	3	3	3	3	3	3	4	4	4	4	3	4	4	4	4	4	3	3	3	3	3	3	3	3	3	3	3	3	3	3
3	3	3	3	3	3	4	2	4	4	4	2	2	2	2	2	2	2	2	2	3	4	3	4	4	4	3	3	3	3	4	4	4	4	4	4	4	4	4	4	4	4	4	4	4	4	4	4	4	4
4	3	3	3	3	4	4	2	4	2	3	1	1	1	1	1	1	4	5	5	3	4	3	1	5	1	5	5	5	5	5	4	5	3	3	3	5	5	5	5	3	3	3	4	4	4	5	5	5	5
3	2	2	3	3	2	4	2	3	2	1	2	2	2	2	2	2	3	3	3	3	4	3	3	2	3	1	1	1	1	3	2	3	2	3	2	3	4	3	4	4	2	2	4	4	4	3	3	3	3
2	3	3	3	3	2	3	4	4	3	4	4	4	4	4	4	4	4	4	4	4	4	4	4	4	4	4	4	4	4	4	4	4	4	4	4	4	4	4	4	4	4	4	4	4	4	4	4	4	4
3	3	3	3	3	3	4	4	5	3	5	2	3	3	3	3	3	4	3	3	2	4	2	4	4	4	4	4	4	4	4	4	4	3	3	3	4	3	4	3	4	4	4	4	4	4	4	4	4	4
3	3	3	2	2	2	3	3	4	4	4	4	3	3	3	3	3	4	5	5	3	3	3	3	4	3	4	3	4	4	5	3	5	4	4	4	4	5	4	5	3	4	4	3	3	3	4	4	4	4
3	3	3	3	3	3	1	1	2	2	4	5	4	4	4	4	4	4	4	4	3	3	3	3	3	3	4	2	4	4	4	3	4	3	4	3	4	4	4	4	3	3	3	4	4	4	3	3	3	3
3	3	2	2	3	3	4	4	4	4	3	3	4	4	4	4	4	4	4	4	4	4	4	4	4	4	4	4	4	4	4	4	4	4	4	4	4	4	4	4	4	4	4	4	4	4	4	4	4	4
3	3	3	3	3	3	2	4	2	4	2	2	5	5	5	5	5	5	3	3	4	5	4	5	5	5	5	5	5	5	4	4	4	5	5	5	4	4	4	4	4	4	4	5	5	5	5	5	5	5
4	4	3	3	3	2	2	3	3	2	3	1	4	4	4	4	4	3	3	3	3	4	3	3	4	3	4	3	4	4	3	3	3	2	2	2	4	4	4	4	3	3	3	4	4	4	4	4	4	4
3	3	3	3	3	3	5	3	5	2	2	2	2	2	2	2	2	3	5	5	2	4	2	3	4	3	3	3	3	3	3	3	3	3	3	3	3	3	3	3	4	4	4	4	4	4	5	5	5	5
3	3	3	3	3	3	4	4	3	3	4	1	1	1	1	1	1	2	2	2	2	4	2	4	3	4	5	3	5	5	3	4	3	3	4	3	4	4	4	4	5	5	5	3	3	3	4	4	4	4
4	2	4	4	4	2	4	4	4	4	4	3	1	1	1	1	1	4	4	4	3	4	3	5	4	5	4	4	4	4	4	4	4	4	4	4	4	5	4	5	4	4	4	4	4	4	4	4	4	4
3	3	3	3	2	2	5	4	3	3	3	2	3	3	3	3	3	5	5	5	3	4	3	4	4	4	4	3	4	4	3	3	3	4	4	4	3	4	3	4	4	3	3	5	5	5	5	5	5	5
3	3	3	3	3	2	2	2	3	2	3	2	3	3	3	3	3	2	3	3	4	4	4	3	3	3	4	3	4	4	3	4	3	4	3	4	2	3	2	3	3	4	4	3	3	3	3	3	3	3
3	3	3	3	3	3	5	3	4	4	4	3	3	3	3	3	3	4	4	4	3	4	3	2	4	2	3	3	3	3	4	4	4	3	3	3	3	3	3	3	3	3	3	3	3	3	3	3	3	3
3	3	3	3	3	3	3	4	3	3	3	4	3	2	2	2	2	4	2	2	3	4	4	3	3	3	4	4	4	4	4	4	4	3	3	3	3	3	3	3	3	3	3	4	4	4	5	5	5	5
2	2	2	2	2	2	2	1	1	1	2	2	4	4	2	2	2	3	3	3	2	2	2	4	4	4	4	4	4	4	4	4	4	2	2	2	3	4	4	4	2	2	2	3	3	3	3	3	3	3
4	4	4	4	4	4	4	4	4	4	4	4	4	4	4	4	4	3	3	3	2	2	1	4	4	4	5	5	4	4	3	3	3	2	3	2	4	4	4	4	3	3	3	4	4	4	4	4	4	4
2	3	3	2	3	2	2	2	4	2	4	2	3	4	4	4	4	3	3	3	3	4	4	4	4	4	3	3	3	3	3	3	3	3	3	3	4	3	4	3	3	2	2	3	3	3	3	3	3	3
5	4	4	3	3	4	3	1	2	3	3	2	3	3	3	3	3	3	3	3	3	3	3	2	1	2	3	3	3	3	4	5	4	4	3	3	3	3	3	3	2	2	2	2	2	2	3	3	3	3
3	3	3	3	3	3	4	3	4	5	5	4	5	5	5	5	5	5	4	4	5	4	5	4	4	4	4	4	4	4	4	4	4	4	4	4	5	5	5	5	5	5	5	5	5	5	5	5	5	5
4	4	4	4	4	4	4	2	4	2	4	4	3	3	3	3	3	3	4	4	2	4	2	3	3	3	5	5	5	5	4	3	4	4	3	4	3	4	3	4	4	2	2	4	4	4	4	4	4	4
4	4	4	4	4	4	4	4	4	4	4	4	3	3	3	3	3	4	4	4	4	4	4	3	3	3	3	4	4	4	3	2	2	2	2	2	3	3	3	3	4	4	4	4	4	4	4	4	4	4
3	3	3	3	3	3	3	3	3	3	3	3	3	3	3	3	3	3	3	3	3	3	3	3	3	3	3	3	3	3	3	3	3	3	3	3	3	3	3	3	3	3	3	3	3	3	3	3	3	3
3	3	3	3	3	3	4	3	3	3	3	2	3	3	3	3	3	5	3	3	3	3	3	3	3	3	5	5	5	5	1	1	1	3	3	3	3	3	3	3	3	3	3	4	4	4	4	4	4	4
3	2	2	2	2	2	5	2	2	3	3	2	4	4	4	4	4	4	5	5	3	4	3	4	4	4	4	4	4	4	4	4	4	2	2	2	3	3	3	3	3	3	3	4	4	4	4	4	4	4
3	3	3	3	3	2	3	2	3	3	3	2	2	2	3	3	2	3	3	3	3	3	3	3	3	3	3	3	3	3	2	2	2	2	2	2	3	3	3	3	3	3	3	3	3	3	3	3	3	3
3	3	3	3	3	3	2	4	2	2	3	4	1	1	1	1	1	4	5	5	3	5	3	4	4	4	5	5	5	5	3	3	3	3	3	3	3	4	3	4	2	3	3	3	3	3	3	3	3	3
4	4	3	3	3	3	4	4	2	3	2	2	5	5	5	5	5	5	5	5	2	5	2	5	5	5	5	5	5	5	5	5	5	3	3	3	4	3	4	3	3	3	3	5	5	5	5	5	5	5
3	3	3	3	3	3	3	3	4	4	3	4	2	2	2	2	2	3	3	3	4	4	4	4	2	4	2	4	2	2	4	4	4	4	4	4	3	3	3	3	2	3	3	4	4	4	4	4	4	4
3	3	3	2	3	2	4	3	4	4	3	1	2	2	2	2	2	4	4	4	4	4	4	5	4	5	4	4	4	4	4	4	4	4	4	4	4	4	4	4	4	4	4	5	5	5	5	5	5	5
3	3	3	3	3	3	2	2	4	1	3	1	3	3	3	3	3	3	3	3	2	4	2	2	2	2	4	4	4	4	4	4	4	2	2	2	2	2	2	2	2	2	2	4	4	4	4	4	4	4
3	3	3	3	3	2	3	2	3	3	3	2	2	2	3	3	2	3	3	3	3	3	3	3	3	3	3	3	3	3	2	2	2	2	2	2	3	3	3	3	3	3	3	3	3	3	3	3	3	3
3	3	3	3	3	3	2	1	1	1	1	1	3	3	3	3	3	4	3	3	2	3	2	3	2	3	5	1	5	5	3	4	3	3	3	3	3	3	3	3	2	2	2	1	1	1	5	5	5	5
3	3	3	3	3	2	5	1	1	5	5	5	3	3	3	3	3	4	4	4	3	5	3	5	5	5	4	4	4	4	4	4	4	4	4	4	4	4	4	4	4	4	4	4	4	4	4	4	4	4
3	2	3	2	2	2	4	4	4	3	3	5	4	4	4	4	4	4	4	4	4	4	4	4	4	4	4	4	4	4	4	4	4	4	4	4	4	4	4	4	4	4	4	4	4	4	4	4	4	4
3	3	3	3	3	3	5	1	3	3	4	1	4	4	4	4	4	4	3	3	3	4	3	4	4	4	4	2	4	4	4	4	4	5	5	5	4	5	4	5	4	4	4	5	5	5	5	5	5	5
3	3	3	3	3	3	4	4	4	4	4	4	5	5	5	5	5	4	4	4	2	2	2	2	3	2	4	4	4	4	3	3	3	3	3	3	4	4	4	4	2	2	2	4	4	4	4	4	4	4
4	4	5	3	3	3	2	2	2	2	4	3	5	5	5	5	5	3	5	5	5	4	5	3	3	3	2	2	2	2	3	3	3	3	3	3	3	3	3	3	3	3	3	3	3	3	4	4	4	4
4	3	4	2	2	2	2	2	2	2	2	2	2	2	2	2	2	4	4	4	3	3	3	4	3	4	4	3	4	4	3	4	3	4	4	4	4	4	4	4	4	3	3	4	4	4	4	4	4	4
4	2	4	4	4	2	3	3	1	1	5	3	5	5	5	5	5	5	5	5	5	4	5	5	5	5	5	5	5	5	4	5	4	4	4	4	4	4	4	4	4	4	4	4	4	4	4	4	4	4
4	3	4	4	4	2	5	2	3	4	3	4	4	4	4	4	4	3	3	3	4	5	4	4	3	4	4	5	4	4	3	4	3	4	3	4	4	5	4	5	3	4	4	4	4	4	3	3	3	3
3	3	3	3	3	3	5	5	5	5	5	1	2	2	2	2	2	5	5	5	5	5	5	5	5	5	5	5	5	5	5	5	5	5	5	5	5	5	5	5	5	5	5	5	5	5	5	5	5	5
3	3	3	3	3	2	3	2	3	3	3	2	2	2	3	3	2	3	3	3	3	3	3	3	3	3	3	3	3	3	2	2	2	2	2	2	3	3	3	3	3	3	3	3	3	3	3	3	3	3
3	3	3	3	3	3	5	2	5	2	5	1	2	2	2	2	2	2	3	3	3	4	3	3	4	3	4	4	4	4	3	3	3	3	3	3	2	3	2	3	2	2	2	5	5	5	5	5	5	5
4	4	5	3	3	3	3	2	2	2	2	2	4	4	4	4	4	4	4	4	4	2	4	3	3	3	4	3	4	4	3	3	3	4	3	4	4	4	4	4	4	3	3	4	4	4	4	4	4	4
3	3	2	2	2	2	2	1	5	5	5	1	2	2	2	2	2	5	3	3	3	4	3	4	4	4	4	4	4	4	4	4	4	1	1	1	3	1	3	1	3	4	4	5	5	5	5	5	5	5
3	3	3	3	3	3	2	2	1	3	3	2	1	1	1	1	1	2	1	1	1	2	2	1	2	1	1	2	1	2	2	1	2	2	2	2	3	2	3	2	2	2	2	1	1	1	2	2	2	2
3	3	3	3	3	2	3	2	3	3	3	2	2	2	3	3	2	3	3	3	3	3	3	3	3	3	3	3	3	3	2	2	2	2	2	2	3	3	3	3	3	3	3	3	3	3	3	3	3	3
4	4	3	3	3	2	4	2	4	4	4	2	1	1	1	1	1	4	2	2	4	4	4	4	4	4	4	4	4	4	4	4	4	2	2	2	4	4	4	4	4	4	4	5	5	5	5	5	5	5
4	2	3	3	2	2	4	1	3	3	2	1	3	2	3	3	4	2	2	2	3	3	3	2	2	2	3	3	3	3	2	2	2	3	3	3	2	2	2	2	3	3	3	3	3	3	2	2	2	2
2	2	2	2	2	2	4	2	2	2	2	2	3	3	3	3	3	4	5	5	2	4	2	3	3	3	3	3	3	3	3	3	3	3	3	3	4	3	4	3	4	3	3	4	4	4	4	4	4	4
3	3	3	3	3	3	3	5	2	2	3	3	3	3	3	3	3	3	3	3	3	3	3	3	3	3	3	3	3	3	3	3	3	3	3	3	3	3	3	3	3	3	3	3	3	3	3	3	3	3
3	3	3	3	3	3	4	5	4	5	5	4	4	4	4	4	4	3	3	3	4	4	4	3	3	3	3	4	3	3	4	3	4	3	3	3	4	4	4	4	5	4	4	4	4	4	4	4	4	4
4	3	3	3	3	3	4	3	2	2	4	2	2	2	2	2	2	3	5	5	3	4	3	3	4	3	4	4	4	4	3	3	3	3	3	3	3	3	3	3	3	3	3	3	3	3	3	3	3	3
3	3	3	3	2	2	3	2	3	3	3	1	3	3	3	3	3	3	3	3	3	3	3	4	4	4	3	3	3	3	3	3	3	3	3	3	3	3	3	3	3	3	3	3	3	3	3	3	3	3
4	3	3	3	3	3	2	2	2	2	2	2	2	2	2	2	2	3	3	3	3	4	3	4	4	4	4	4	4	4	4	4	4	3	3	3	3	4	3	4	3	3	3	4	4	4	4	4	4	4
3	3	3	3	3	3	1	1	1	1	1	5	3	3	3	3	3	4	4	4	2	5	2	4	4	4	4	3	4	4	2	2	2	3	3	3	2	3	2	3	3	2	2	4	4	4	4	4	4	4
5	3	3	3	3	3	2	2	2	4	5	4	4	4	4	4	4	4	3	3	4	5	4	5	3	5	5	4	5	5	4	3	4	3	5	3	4	5	4	5	5	2	2	1	1	1	3	3	3	3
3	3	3	3	3	3	4	2	3	4	2	3	2	2	2	2	2	3	4	4	3	4	3	3	3	3	4	4	4	4	3	3	3	4	2	4	4	2	4	2	2	3	3	3	3	3	3	3	3	3
4	4	4	4	4	4	4	2	3	3	4	1	4	4	4	4	4	3	3	3	4	3	3	3	3	3	4	3	4	3	4	4	4	4	4	4	4	4	4	4	3	4	4	4	4	4	4	4	4	4
4	4	4	4	4	4	4	5	3	4	4	4	3	3	3	3	3	4	3	3	4	3	4	3	3	3	4	4	4	4	4	2	4	4	4	4	4	3	4	3	3	3	3	3	3	3	3	3	3	3
3	3	3	3	3	3	4	5	2	5	3	2	3	3	3	3	3	5	3	3	4	4	4	3	4	3	5	5	5	5	4	4	4	4	4	4	5	4	5	4	4	4	4	4	4	4	5	5	5	5
3	3	3	3	3	3	4	4	2	4	3	3	4	4	4	4	4	4	5	5	4	4	4	4	4	4	4	4	4	4	4	4	4	4	4	4	4	4	4	4	4	4	4	4	4	4	4	4	4	4
3	3	3	3	3	2	5	5	5	5	5	5	4	4	4	4	4	4	4	4	4	4	4	4	4	4	4	4	4	4	4	4	4	4	4	4	4	4	4	4	4	4	4	4	4	4	4	4	4	4
3	3	3	3	3	3	4	2	3	5	3	3	1	2	2	2	2	4	3	3	3	5	5	5	4	5	5	5	5	5	4	4	4	4	4	4	4	4	4	4	4	3	3	5	5	5	5	5	5	5
4	4	4	4	4	4	4	3	4	3	3	3	4	4	4	4	4	4	4	4	5	5	5	5	5	5	5	5	5	5	4	4	4	4	4	4	4	3	4	3	3	4	4	4	4	4	4	4	4	4
4	4	3	3	3	3	5	5	5	5	5	5	4	4	4	4	4	4	4	4	5	5	5	5	4	5	5	5	5	5	5	4	5	4	5	5	5	4	5	4	5	5	5	5	5	5	4	4	4	4
3	2	2	3	3	2	4	4	4	4	4	4	3	3	3	3	3	3	3	3	3	3	3	4	5	4	5	5	5	5	5	5	5	5	5	5	5	5	5	5	5	5	5	5	5	5	5	5	5	5
3	3	3	3	2	2	2	4	3	1	2	1	5	5	5	5	5	3	5	5	3	5	3	5	5	5	5	1	5	5	5	3	5	5	5	5	5	5	5	5	4	2	2	5	5	5	5	5	5	5
3	3	3	3	2	2	5	5	5	5	5	4	1	4	4	4	4	5	4	4	4	4	4	5	5	5	5	5	5	5	5	5	5	5	5	5	4	3	4	3	5	5	5	5	5	5	5	5	5	5
3	2	3	2	2	2	3	3	3	3	3	3	2	2	2	2	2	2	2	2	3	3	3	4	4	4	4	4	4	4	4	4	4	3	3	3	3	3	3	3	5	5	5	2	2	2	2	2	2	2
3	3	3	3	3	3	3	3	3	3	3	3	3	3	3	3	3	3	3	3	3	3	3	3	3	3	3	3	3	3	3	3	3	3	3	3	3	3	3	3	3	3	3	3	3	3	3	3	3	3
3	2	3	2	2	2	5	4	2	2	5	1	5	5	5	5	5	4	2	2	3	4	3	4	4	4	4	2	4	4	4	4	4	3	3	3	4	4	4	4	4	4	4	5	5	5	5	5	5	5
2	3	3	3	3	2	5	5	5	5	5	5	3	3	3	3	3	3	3	3	3	3	3	3	3	3	3	3	3	3	3	3	3	3	3	3	3	3	3	3	3	3	3	3	3	3	3	3	3	3
4	4	4	4	3	3	5	4	4	2	3	1	4	4	4	4	4	4	4	4	2	4	4	4	4	4	4	4	4	4	4	4	4	3	3	3	3	2	3	2	4	4	4	5	5	5	5	5	5	5
3	3	3	3	3	3	4	5	4	3	5	1	3	3	3	3	3	5	3	3	3	5	3	3	3	3	4	3	4	4	4	4	4	3	4	3	5	5	5	5	5	5	5	5	5	5	5	5	5	5
3	3	3	3	3	3	5	5	5	5	1	3	5	5	5	5	5	5	5	5	5	5	5	5	4	5	4	5	4	4	5	5	5	5	5	5	5	5	5	5	5	5	5	5	5	5	5	5	5	5
4	4	4	4	4	4	3	2	3	4	3	4	4	4	4	4	4	3	3	3	4	3	4	4	4	4	1	2	1	1	4	3	4	3	3	3	4	1	4	1	3	4	4	4	4	4	3	3	3	3
3	3	3	3	3	3	5	3	5	5	3	2	5	5	5	5	5	5	1	1	5	5	5	5	5	5	5	5	5	5	4	4	4	3	3	3	3	3	3	3	4	4	4	3	3	3	3	3	3	3
2	2	2	2	2	2	3	3	4	4	4	3	3	4	4	4	4	4	4	4	3	3	3	3	4	3	3	3	3	3	3	3	3	4	3	3	3	4	3	4	4	4	4	4	4	4	4	4	4	4
2	4	4	4	4	2	2	3	2	3	3	3	2	2	2	2	2	4	4	4	3	4	3	3	4	3	4	4	4	4	4	4	4	4	4	4	3	3	3	3	3	3	3	4	4	4	4	4	4	4
3	3	3	3	3	3	4	3	4	4	4	4	2	2	2	2	2	2	2	2	3	3	3	3	3	3	2	2	2	2	3	3	3	3	3	3	3	3	3	3	3	3	3	3	3	3	3	3	3	3
4	4	4	4	4	4	4	4	5	5	4	4	3	3	3	3	3	4	4	4	2	5	2	1	1	1	4	4	4	4	5	3	5	2	1	2	2	3	2	3	3	4	4	5	5	5	5	5	5	5
3	3	3	3	3	2	3	2	3	3	3	2	2	2	3	3	2	3	3	3	3	3	3	3	3	3	3	3	3	3	2	2	2	2	2	2	3	3	3	3	3	3	3	3	3	3	3	3	3	3
3	3	3	3	3	2	3	2	3	3	3	2	2	2	3	3	2	3	3	3	3	3	3	3	3	3	3	3	3	3	2	2	2	2	2	2	3	3	3	3	3	3	3	3	3	3	3	3	3	3
3	3	3	3	3	2	3	2	3	3	3	2	2	2	3	3	2	3	3	3	3	3	3	3	3	3	3	3	3	3	2	2	2	2	2	2	3	3	3	3	3	3	3	3	3	3	3	3	3	3
4	4	4	4	4	4	4	4	4	4	4	4	3	3	3	3	3	4	4	4	4	4	4	3	3	3	3	4	4	4	3	2	2	2	2	2	3	3	3	3	4	4	4	4	4	4	4	4	4	4
4	4	4	4	4	2	4	2	2	4	2	4	2	2	2	2	2	4	2	2	4	4	4	4	3	4	5	5	5	5	4	4	4	2	2	2	4	4	4	4	2	4	4	4	4	4	4	4	4	4
3	3	2	2	3	3	1	4	3	4	3	4	3	3	3	4	3	2	2	2	3	2	3	2	2	2	2	2	2	2	2	2	2	3	3	3	3	4	4	3	3	3	3	2	3	3	2	2	2	2
3	3	2	2	3	3	1	4	3	4	3	4	3	3	3	4	3	2	2	2	3	2	3	2	2	2	2	2	2	2	2	2	2	3	3	3	3	4	4	3	3	3	3	2	3	3	2	2	2	2
5	4	4	3	3	4	5	5	4	3	3	1	2	2	2	2	2	1	5	5	3	3	3	3	3	3	3	3	3	3	2	3	2	3	3	3	2	3	2	3	3	4	4	3	3	3	3	3	3	3
1	1	1	2	1	1	2	4	2	2	3	2	3	3	3	3	3	4	4	4	3	4	3	3	3	3	4	3	4	4	4	4	4	3	3	3	3	3	3	3	3	3	3	4	4	4	4	4	4	4
3	3	3	3	3	3	3	2	3	3	3	2	3	3	3	3	3	3	3	3	3	3	3	3	3	3	3	3	3	3	3	3	3	3	3	3	3	3	3	3	3	3	3	3	3	3	3	3	3	3
5	3	3	3	3	3	4	2	4	3	4	2	2	2	1	2	1	2	2	2	3	3	3	3	3	3	5	4	4	4	4	4	4	3	3	3	3	3	3	3	4	4	4	3	3	3	3	3	3	3
3	3	3	3	3	3	2	3	3	2	3	3	3	3	3	3	3	3	3	3	3	3	3	3	3	3	3	3	3	3	3	3	3	3	3	3	3	3	3	3	3	3	3	3	3	3	3	3	3	3
3	3	3	3	3	3	3	3	3	3	3	3	3	3	3	3	3	3	3	3	3	3	3	3	3	3	3	3	3	3	3	3	3	3	3	3	3	3	3	3	3	3	3	3	3	3	3	3	3	3
3	3	2	3	3	3	3	3	4	3	4	3	3	3	3	3	3	4	3	3	4	3	4	3	3	3	4	4	4	4	4	4	4	3	3	3	4	3	4	3	4	3	3	3	3	3	3	3	3	3
4	4	3	3	3	2	4	4	4	4	4	4	3	3	3	3	3	3	3	3	3	3	3	3	3	3	3	3	3	3	3	3	3	3	3	3	3	3	3	3	3	3	3	3	3	3	3	3	3	3
4	4	5	3	3	3	3	4	4	4	3	2	3	4	4	4	4	4	4	4	3	3	3	3	4	3	4	4	4	4	3	4	3	3	3	3	3	3	3	3	3	3	3	4	4	4	4	4	4	4
3	2	3	2	2	2	1	1	3	3	3	3	1	1	1	1	1	4	3	3	3	4	4	4	4	4	4	4	4	4	3	3	3	3	3	3	4	4	4	4	4	3	3	3	3	3	3	3	3	3
2	4	4	4	4	2	2	4	4	4	4	2	3	3	3	3	3	4	4	3	3	3	3	4	4	4	3	3	3	3	3	4	4	4	4	4	4	4	4	4	4	4	4	3	3	3	3	3	3	3
3	3	3	3	3	3	4	4	4	3	4	3	2	2	2	2	2	4	3	3	3	4	3	4	4	4	4	4	4	4	4	4	4	4	4	4	5	4	5	4	4	4	4	4	4	4	4	4	4	4
2	2	2	2	2	2	5	4	4	4	4	3	4	4	4	4	4	5	5	5	4	4	4	4	4	4	4	3	4	4	3	4	3	4	4	4	4	4	4	4	4	4	4	4	4	4	4	4	4	4
2	2	2	2	2	2	4	4	4	3	3	4	3	3	3	3	3	3	4	4	4	5	4	5	5	5	4	4	4	4	4	5	4	4	4	4	4	4	4	4	5	5	5	4	4	4	4	4	4	4
3	3	3	3	3	3	5	4	3	4	5	5	3	2	2	2	2	5	2	2	5	5	5	5	5	5	5	5	5	5	5	5	5	4	4	4	5	4	5	4	5	5	5	5	5	5	5	5	5	5
4	4	4	4	4	4	4	4	4	5	4	4	4	4	4	4	4	4	4	4	3	3	3	4	4	4	4	3	4	4	4	4	4	4	5	4	4	4	4	4	4	4	4	4	4	4	4	4	4	4
4	3	3	4	3	4	5	4	3	2	3	5	1	1	1	1	1	1	5	5	4	3	4	3	4	3	3	4	3	3	3	4	3	5	4	5	3	2	3	2	3	4	4	5	5	5	4	4	4	4
3	2	4	4	4	4	4	4	4	4	4	5	2	2	2	2	2	5	4	4	5	5	5	5	5	5	5	4	5	5	4	4	4	5	4	5	5	5	5	5	5	5	5	5	5	5	5	5	5	5
3	3	3	3	3	3	3	2	4	3	3	2	3	3	3	3	3	2	3	3	4	4	4	3	3	3	5	5	5	5	3	2	3	5	5	5	3	4	3	4	3	3	3	2	2	2	2	2	2	2
2	3	3	3	3	2	5	3	5	5	5	3	1	1	1	1	1	4	2	2	3	3	3	5	5	5	5	5	5	5	5	5	5	5	5	5	5	5	5	5	4	4	4	4	4	4	4	4	4	4
3	2	3	3	3	2	1	1	5	5	1	1	5	5	5	5	5	5	4	4	4	5	4	5	5	5	5	5	5	5	4	4	4	3	3	3	4	4	4	4	4	4	4	4	4	4	5	5	5	5
3	3	3	3	3	3	3	3	2	3	3	3	4	4	4	4	4	3	4	4	3	4	4	4	4	4	4	3	4	3	4	4	4	4	4	4	3	4	3	4	3	4	4	3	3	3	4	4	4	4
3	3	3	3	2	2	3	1	4	2	2	1	2	2	2	2	2	2	2	2	2	2	2	2	2	2	3	3	3	3	4	4	4	3	3	3	3	3	3	3	4	4	4	3	3	3	3	3	3	3
3	3	3	3	3	3	4	3	3	2	2	1	2	2	2	2	2	3	4	4	3	3	3	3	4	3	4	4	4	4	3	3	3	3	3	3	3	3	3	3	3	3	3	5	5	5	5	5	5	5
4	3	3	3	2	2	4	4	4	4	4	4	4	4	4	4	4	4	4	4	4	4	4	4	4	4	4	4	4	4	4	4	4	4	4	4	4	4	4	4	4	4	4	4	4	4	4	4	4	4
4	4	5	3	3	3	2	2	3	3	4	4	4	4	4	4	4	4	3	3	4	4	4	5	5	5	4	5	4	4	5	4	5	4	5	4	5	5	5	5	4	4	4	4	4	4	4	4	4	4
3	3	3	3	3	3	3	2	3	2	2	3	4	4	4	4	4	4	4	4	4	4	4	4	4	4	4	4	4	4	4	4	3	3	3	2	4	4	4	4	3	3	3	3	3	3	3	4	4	4
4	4	4	4	4	2	3	4	4	3	4	3	3	3	3	3	3	4	3	3	4	4	4	4	4	4	4	4	4	4	4	4	4	4	4	4	4	4	4	4	4	4	4	4	4	4	4	4	4	4
4	3	3	3	3	4	4	3	4	4	4	4	4	4	4	4	4	4	4	4	4	4	4	4	4	4	4	4	4	4	4	4	4	4	4	4	4	4	4	4	4	4	4	4	4	4	4	4	4	4
4	4	4	4	4	4	4	4	4	4	4	4	4	4	4	4	4	4	4	4	4	4	4	4	4	4	4	4	4	4	4	4	4	4	4	4	4	4	4	4	4	4	4	4	4	4	4	4	4	4
3	2	3	3	3	2	1	1	3	3	3	2	3	3	3	3	3	2	2	2	3	4	3	4	2	4	3	2	3	3	2	2	2	1	2	1	3	2	3	2	2	2	2	4	4	4	1	1	1	1
2	2	2	2	2	2	2	1	2	2	4	2	4	4	4	4	4	4	4	4	3	4	3	4	4	4	4	4	4	4	4	4	4	4	4	4	4	3	4	3	4	3	3	4	4	4	4	4	4	4
3	3	3	3	3	3	5	2	2	3	3	2	3	3	3	3	3	3	3	3	4	3	4	3	3	3	4	3	4	4	3	4	3	3	2	3	3	3	3	3	3	4	4	3	3	3	3	3	3	3
2	2	3	3	3	3	5	4	4	4	4	4	4	4	4	4	4	4	5	5	5	5	5	5	5	5	4	4	4	4	3	4	3	5	5	5	4	4	4	4	4	4	4	4	4	4	3	3	3	3
3	3	3	3	3	3	1	5	1	2	3	5	1	1	1	1	1	1	3	3	1	1	1	1	1	1	1	1	1	1	5	5	5	1	1	1	1	1	1	1	1	1	1	1	1	1	1	1	1	1
3	3	3	3	3	3	5	2	4	3	3	4	5	5	5	5	5	4	5	5	2	5	2	4	4	4	5	4	5	5	4	5	4	1	2	1	2	2	2	2	2	2	2	5	5	5	5	5	5	5
3	3	3	3	3	2	3	2	3	3	3	2	2	2	3	3	2	3	3	3	3	3	3	3	3	3	3	3	3	3	2	2	2	2	2	2	3	3	3	3	3	3	3	3	3	3	3	3	3	3
3	3	3	3	3	2	3	2	3	3	3	2	2	2	3	3	2	3	3	3	3	3	3	3	3	3	3	3	3	3	2	2	2	2	2	2	3	3	3	3	3	3	3	3	3	3	3	3	3	3
3	3	3	3	3	2	3	2	3	3	3	2	2	2	3	3	2	3	3	3	3	3	3	3	3	3	3	3	3	3	2	2	2	2	2	2	3	3	3	3	3	3	3	3	3	3	3	3	3	3
3	3	3	3	3	2	3	2	3	3	3	2	2	2	3	3	2	3	3	3	3	3	3	3	3	3	3	3	3	3	2	2	2	2	2	2	3	3	3	3	3	3	3	3	3	3	3	3	3	3
3	3	3	3	3	2	3	2	3	3	3	2	2	2	3	3	2	3	3	3	3	3	3	3	3	3	3	3	3	3	2	2	2	2	2	2	3	3	3	3	3	3	3	3	3	3	3	3	3	3
3	3	3	3	3	2	3	2	3	3	3	2	2	2	3	3	2	3	3	3	3	3	3	3	3	3	3	3	3	3	2	2	2	2	2	2	3	3	3	3	3	3	3	3	3	3	3	3	3	3
3	3	3	3	3	2	3	2	3	3	3	2	2	2	3	3	2	3	3	3	3	3	3	3	3	3	3	3	3	3	2	2	2	2	2	2	3	3	3	3	3	3	3	3	3	3	3	3	3	3
3	3	3	3	3	3	3	4	3	3	3	3	3	3	3	3	3	3	3	3	3	3	3	3	3	3	2	2	2	2	2	3	3	2	2	2	3	3	3	3	3	3	3	4	4	4	4	4	4	4
4	3	3	3	3	4	4	5	4	1	2	1	3	3	3	3	3	4	4	4	3	3	3	3	4	3	4	3	4	4	4	4	4	2	2	2	3	2	3	2	2	2	2	4	4	4	4	4	4	4
3	2	2	2	2	2	2	2	2	2	2	2	3	3	3	3	3	4	4	4	2	2	3	4	4	3	2	2	2	3	4	4	3	2	2	2	3	3	3	3	4	3	3	2	2	2	3	3	3	3
3	3	3	3	3	3	2	5	4	2	2	2	3	3	3	3	3	3	3	3	3	3	3	4	4	4	3	4	3	4	4	4	4	2	2	2	3	3	3	3	2	2	2	3	4	4	3	3	3	3
3	3	3	3	3	3	2	5	4	2	2	2	3	3	3	3	3	3	3	3	3	3	3	4	4	4	3	4	3	4	4	4	4	2	2	2	3	3	3	3	2	2	2	3	4	4	3	3	3	3
4	3	3	3	3	3	4	3	3	3	2	4	4	4	4	4	4	4	4	4	3	3	3	4	4	4	4	4	4	4	3	3	3	2	2	2	3	3	3	3	3	3	3	3	3	3	3	3	3	3
4	4	3	3	4	3	4	4	4	4	4	4	4	4	4	4	4	3	3	4	4	4	4	4	4	4	4	4	4	4	4	4	4	2	2	2	3	3	3	3	3	3	4	3	3	3	4	4	5	3
4	4	4	4	4	4	4	4	4	4	4	4	3	3	4	5	4	3	2	2	2	3	2	4	4	4	4	4	4	4	4	4	4	3	3	2	2	2	2	2	2	2	2	2	2	3	3	3	3	3
3	3	3	2	2	2	3	2	3	3	3	1	2	2	2	2	2	3	4	4	2	3	2	2	3	2	3	4	3	3	3	4	3	3	2	3	3	2	3	2	3	3	3	4	4	4	3	3	3	3
3	2	2	2	3	3	3	2	2	2	2	2	3	3	3	3	3	5	5	5	1	1	1	2	2	2	2	2	2	2	4	4	4	3	3	3	3	3	3	3	1	1	1	1	1	1	1	1	1	1
2	4	4	4	4	2	2	3	4	2	4	4	3	3	3	3	3	3	3	3	3	2	3	3	2	3	3	3	3	3	4	2	4	3	3	3	4	3	4	3	3	3	3	3	3	3	4	4	4	4
2	3	3	2	3	2	2	1	4	1	3	1	4	4	4	4	4	3	3	3	3	3	3	3	3	3	3	3	3	3	3	3	3	3	3	3	3	3	3	3	3	3	3	3	3	3	3	3	3	3
2	3	3	2	3	2	2	1	4	1	3	1	4	4	4	4	4	3	3	3	3	3	3	3	3	3	3	3	3	3	3	3	3	3	3	3	3	3	3	3	3	3	3	3	3	3	3	3	3	3
5	3	3	3	3	3	4	2	4	3	4	2	2	2	1	2	1	2	2	2	3	3	3	3	3	3	5	4	4	4	4	4	4	3	3	3	3	3	3	3	4	4	4	3	3	3	3	3	3	3
3	3	3	3	3	3	3	3	3	3	3	3	3	3	3	3	3	3	3	3	3	3	3	3	3	3	3	3	3	3	3	3	3	3	3	3	3	3	3	3	3	3	3	3	3	3	3	3	3	3
3	2	2	3	3	2	3	3	3	3	3	3	3	3	3	3	3	3	3	3	3	3	3	3	3	3	3	3	3	3	3	3	3	3	3	3	3	3	3	3	3	3	3	3	3	3	3	3	3	3
3	3	3	3	3	3	3	3	3	3	3	3	2	2	2	2	2	3	3	3	3	3	3	3	3	3	3	3	3	3	3	3	3	3	3	3	3	3	3	3	3	3	3	3	3	3	3	3	3	3
3	3	3	3	3	3	4	3	3	3	3	3	3	3	3	3	3	3	3	3	3	3	3	3	3	3	3	3	3	3	3	3	3	3	3	3	3	3	3	3	3	3	3	3	3	3	3	3	3	3
3	3	3	3	3	3	4	3	3	3	3	3	3	3	3	3	3	3	3	3	3	3	3	3	3	3	3	3	3	3	3	3	3	3	3	3	3	3	3	3	3	3	3	3	3	3	3	3	3	3
3	3	3	3	3	3	4	3	4	4	4	4	2	2	2	2	2	2	2	2	3	3	3	3	3	3	2	2	2	2	3	3	3	3	3	3	3	3	3	3	3	3	3	3	3	3	3	3	3	3
3	2	3	2	2	2	3	3	3	3	3	3	2	2	2	2	2	2	2	2	3	3	3	4	4	4	4	4	4	4	4	4	4	3	3	3	3	3	3	3	5	5	5	2	2	2	2	2	2	2
3	3	3	3	3	3	5	5	5	5	5	5	2	2	2	2	2	5	4	4	3	4	3	4	4	4	4	4	4	4	4	4	4	3	3	3	4	3	4	3	4	4	4	5	5	5	5	5	5	5
3	3	3	3	3	3	5	5	5	5	5	1	4	4	4	4	4	4	1	1	5	5	5	5	5	5	3	3	3	3	4	4	4	3	3	3	4	4	4	4	4	4	4	4	4	4	4	4	4	4
3	3	3	3	3	3	5	1	4	4	3	2	2	2	2	2	2	2	3	3	3	5	3	2	3	2	2	2	2	2	3	3	3	4	2	4	2	3	2	3	3	3	3	4	4	4	3	3	3	3
3	3	3	3	3	3	4	3	3	4	3	2	4	4	4	4	4	4	3	3	4	3	4	3	3	3	4	4	4	4	4	4	4	4	3	4	4	4	4	4	4	4	4	4	4	4	4	4	4	4
4	4	5	3	3	3	4	5	3	2	3	3	4	4	4	4	4	4	4	4	4	4	4	3	3	3	3	4	3	3	3	4	3	4	3	4	3	3	3	3	4	3	3	4	4	4	4	4	4	4
3	3	2	3	3	3	5	1	4	2	2	3	4	4	4	4	4	5	5	5	1	4	1	4	4	4	5	5	5	5	5	4	5	4	3	4	4	4	4	4	3	3	3	5	5	5	5	5	5	5
2	2	3	3	3	3	5	4	4	4	4	4	1	1	1	1	1	2	2	2	3	5	5	5	5	5	4	5	4	5	4	5	4	3	4	4	5	4	5	4	4	4	4	4	4	4	4	4	4	4
3	2	3	3	3	2	5	1	1	1	5	3	2	2	2	2	2	4	2	2	3	2	3	1	2	1	3	4	3	3	4	4	4	4	4	4	4	2	4	2	2	4	4	1	1	1	2	2	2	2
4	2	4	4	4	2	4	2	2	2	2	2	2	2	2	2	2	4	4	4	2	4	2	3	3	3	4	4	4	4	4	4	4	4	4	4	4	4	4	4	4	3	3	4	4	4	4	4	4	4
3	3	3	3	3	3	4	3	4	4	3	3	4	4	4	4	4	3	3	3	2	2	3	3	3	3	3	3	3	3	4	4	4	4	4	4	3	3	3	3	3	3	3	3	3	4	3	3	4	3
3	3	3	3	3	3	5	4	3	3	2	1	2	2	2	2	2	3	3	3	2	2	2	4	4	4	2	2	2	2	4	4	4	4	4	4	3	3	3	3	2	2	2	4	4	4	4	4	4	4
2	2	3	3	3	3	4	4	4	3	4	2	4	4	4	4	4	4	4	4	3	3	3	4	4	4	4	4	4	4	4	3	4	4	4	4	4	3	4	3	4	4	4	4	4	4	4	4	4	4
3	3	3	2	3	2	4	4	4	4	4	2	2	2	2	2	2	4	4	4	4	4	4	4	4	4	4	4	4	4	4	4	4	4	4	4	4	4	4	4	4	4	4	4	4	4	4	4	4	4
4	4	4	4	4	4	4	2	4	4	2	4	4	4	4	4	4	4	4	4	4	4	4	4	4	4	4	4	4	4	4	4	4	4	4	4	4	4	4	4	4	4	4	4	4	4	4	4	4	4
3	3	3	3	3	3	2	2	3	4	4	4	3	3	3	3	3	4	4	4	4	3	4	4	4	4	4	4	4	4	4	3	4	4	4	4	4	4	4	4	4	3	3	4	4	4	4	4	4	4
4	4	4	4	4	4	4	4	4	4	4	4	2	3	4	3	2	4	4	4	4	4	4	4	4	4	4	4	4	4	4	4	4	4	4	4	3	3	2	3	4	4	4	4	4	4	4	4	4	4
3	2	4	4	4	4	3	1	5	4	4	5	4	4	4	4	5	3	3	3	3	3	3	4	4	4	4	4	4	4	4	4	4	4	4	4	4	4	4	4	4	4	4	4	4	4	4	4	4	4
3	3	3	3	3	3	3	2	5	3	3	4	3	3	3	3	3	4	4	4	5	5	5	5	5	5	4	4	4	4	5	5	5	4	4	4	5	5	5	5	3	3	3	4	4	4	4	4	4	4
3	4	3	3	3	3	3	4	3	4	3	4	5	4	4	5	5	4	4	3	4	3	3	4	4	4	4	4	5	5	4	4	4	5	4	4	3	3	3	3	4	4	5	4	4	4	5	5	5	5
1	1	1	2	1	1	1	1	5	4	1	1	1	2	1	1	1	4	4	5	3	3	3	5	5	5	5	5	5	5	5	5	5	5	5	5	5	5	5	5	3	3	3	3	3	3	3	3	3	3
1	1	1	2	1	1	1	1	5	4	1	1	1	2	1	1	1	4	4	5	3	3	3	5	5	5	5	5	5	5	5	5	5	5	5	5	5	5	5	5	3	3	3	3	3	3	3	3	3	3
4	3	3	4	3	4	4	4	4	4	4	4	5	5	5	5	5	5	5	5	5	5	5	5	5	5	5	5	5	5	5	5	5	5	5	5	5	5	5	5	5	5	5	5	5	5	5	5	5	5
3	3	3	3	3	2	3	2	3	3	3	2	2	2	3	3	2	3	3	3	3	3	3	3	3	3	3	3	3	3	2	2	2	2	2	2	3	3	3	3	3	3	3	3	3	3	3	3	3	3
2	2	2	4	3	2	2	2	2	4	4	2	2	4	4	3	4	4	4	3	4	3	4	3	3	4	4	4	4	4	4	4	4	3	3	4	2	2	2	2	2	2	2	2	2	2	2	2	2	2
4	4	3	3	4	3	4	4	4	4	4	4	5	4	5	5	4	4	4	4	4	4	4	4	4	4	4	4	4	4	4	4	4	2	2	2	2	2	2	2	2	2	2	4	4	4	4	4	4	4
4	4	4	4	4	4	5	2	4	4	5	5	3	3	3	3	3	4	4	4	4	4	4	4	4	4	4	4	4	4	2	2	2	2	2	2	2	2	2	2	2	2	2	2	2	2	2	2	2	2
3	3	3	3	3	3	3	3	3	3	3	3	2	2	3	2	2	2	2	2	2	2	2	3	3	3	3	3	3	3	3	3	3	2	2	2	2	2	2	2	2	2	2	2	2	2	2	2	2	2
3	3	3	3	3	3	3	4	3	3	4	2	4	4	4	4	4	4	3	3	2	4	2	4	3	4	3	3	3	3	4	3	4	3	2	3	2	3	2	3	3	3	3	4	4	4	3	3	3	3
4	3	3	3	3	4	4	3	4	4	4	4	4	4	4	4	4	4	4	4	4	4	4	4	4	4	4	4	4	4	4	4	4	4	4	4	4	4	4	4	4	4	4	4	4	4	4	4	4	4
3	3	3	3	3	3	4	2	3	2	2	2	3	4	4	4	4	4	4	4	3	4	4	4	4	4	4	4	4	4	3	3	3	3	3	3	3	2	3	2	3	3	3	4	4	4	4	4	4	4
5	4	4	3	3	4	4	3	5	4	4	4	1	1	1	1	1	2	1	1	1	5	1	5	5	5	2	2	2	2	5	5	5	5	5	5	5	4	5	4	3	4	4	5	5	5	5	5	5	5
2	2	2	2	2	2	1	1	1	2	2	1	4	4	4	4	4	4	4	4	4	4	4	4	4	4	4	4	4	4	4	4	4	4	4	4	4	4	4	4	4	4	4	4	4	4	4	4	4	4
3	3	3	3	3	3	3	4	3	3	4	4	4	3	3	4	4	3	3	3	4	4	4	3	3	3	4	4	4	4	3	3	3	3	3	3	4	4	4	4	3	3	3	3	3	3	3	3	3	3
3	3	3	3	3	2	3	2	3	3	3	2	2	2	3	3	2	3	3	3	3	3	3	3	3	3	3	3	3	3	2	2	2	2	2	2	3	3	3	3	3	3	3	3	3	3	3	3	3	3
2	3	3	3	3	2	3	2	3	4	3	1	4	4	4	4	4	3	3	3	2	2	2	3	3	3	3	3	3	3	4	4	4	3	3	3	4	4	4	4	4	4	4	4	4	3	3	3	3	3
2	3	3	3	3	2	3	2	3	4	3	1	4	4	4	4	4	3	3	3	2	2	2	3	3	3	3	3	3	3	4	4	4	3	3	3	4	4	4	4	4	4	4	4	4	3	3	3	3	3
3	3	3	3	3	3	3	2	3	3	4	3	3	3	3	3	3	4	4	4	4	3	3	3	3	3	3	4	3	4	3	3	3	3	3	3	3	3	3	3	4	4	4	4	4	4	3	3	3	3
3	3	3	3	3	3	3	2	3	3	4	3	3	3	3	3	3	4	4	4	4	3	3	3	3	3	3	4	3	4	3	3	3	3	3	3	3	3	3	3	4	4	4	4	4	4	3	3	3	3
3	4	3	3	4	5	5	3	4	4	2	1	4	5	5	5	5	3	5	5	3	4	4	1	5	1	5	4	5	4	5	5	5	2	2	2	3	3	3	3	3	3	3	5	5	5	5	5	5	5
3	3	3	3	3	3	3	2	3	3	3	1	2	3	3	3	3	3	3	3	3	3	3	3	3	3	3	3	3	3	2	2	2	2	2	2	3	3	3	3	3	3	3	3	3	3	3	3	3	3
3	3	3	3	3	2	3	2	3	3	3	2	2	2	3	3	2	3	3	3	3	3	3	3	3	3	3	3	3	3	2	2	2	2	2	2	3	3	3	3	3	3	3	3	3	3	3	3	3	3
3	3	3	3	3	2	3	2	3	3	3	2	2	2	3	3	2	3	3	3	3	3	3	3	3	3	3	3	3	3	2	2	2	2	2	2	3	3	3	3	3	3	3	3	3	3	3	3	3	3
3	3	3	3	3	2	3	2	3	3	3	2	2	2	3	3	2	3	3	3	3	3	3	3	3	3	3	3	3	3	2	2	2	2	2	2	3	3	3	3	3	3	3	3	3	3	3	3	3	3
3	3	3	3	3	2	3	2	3	3	3	2	2	2	3	3	2	3	3	3	3	3	3	3	3	3	3	3	3	3	2	2	2	2	2	2	3	3	3	3	3	3	3	3	3	3	3	3	3	3
3	3	3	3	3	2	3	2	3	3	3	2	2	2	3	3	2	3	3	3	3	3	3	3	3	3	3	3	3	3	2	2	2	2	2	2	3	3	3	3	3	3	3	3	3	3	3	3	3	3
3	3	3	3	3	2	3	2	3	3	3	2	2	2	3	3	2	3	3	3	3	3	3	3	3	3	3	3	3	3	2	2	2	2	2	2	3	3	3	3	3	3	3	3	3	3	3	3	3	3
3	3	3	3	3	3	3	2	3	1	3	2	3	3	3	3	3	3	2	2	2	5	2	4	4	4	4	4	4	4	4	4	4	2	2	2	3	3	3	3	2	2	2	5	5	5	5	5	5	5
4	2	4	4	4	2	4	2	3	3	2	3	4	4	4	4	4	3	3	3	3	3	3	3	4	3	3	3	3	3	3	4	3	2	3	2	3	3	3	3	3	4	4	3	3	3	3	3	3	3
3	4	3	3	4	5	4	2	4	3	2	3	3	3	3	3	3	3	3	3	4	3	4	4	2	4	2	3	2	2	3	3	3	3	2	3	3	3	3	3	2	3	3	3	3	3	2	2	2	2
3	2	2	2	3	3	3	2	2	2	2	2	3	3	3	3	3	5	5	5	1	1	1	2	2	2	2	2	2	2	4	4	4	3	3	3	3	3	3	3	1	1	1	1	1	1	1	1	1	1
3	3	3	3	3	3	1	1	1	1	5	2	2	2	2	2	2	3	4	4	3	4	3	2	3	2	4	5	4	4	4	3	4	3	3	3	2	3	2	3	3	4	4	3	3	3	2	2	2	2
3	3	3	3	3	3	1	3	3	3	2	1	3	3	3	3	3	3	3	3	3	3	3	3	3	3	3	3	3	3	3	3	3	3	3	3	3	3	3	3	3	3	3	3	3	3	3	3	3	3
3	3	3	3	3	3	1	3	3	3	2	1	3	3	3	3	3	3	3	3	3	3	3	3	3	3	3	3	3	3	3	3	3	3	3	3	3	3	3	3	3	3	3	3	3	3	3	3	3	3
3	3	2	2	2	2	4	3	2	2	2	2	3	3	3	3	3	3	3	3	3	3	3	3	3	3	3	3	3	3	3	3	3	3	3	3	3	3	3	3	3	3	3	3	3	3	3	3	3	3
3	3	2	2	2	2	4	3	2	2	2	2	3	3	3	3	3	3	3	3	3	3	3	3	3	3	3	3	3	3	3	3	3	3	3	3	3	3	3	3	3	3	3	3	3	3	3	3	3	3
3	3	3	2	2	2	4	5	4	4	2	3	3	3	3	3	3	3	3	3	3	3	3	3	3	3	3	3	3	3	3	3	3	3	3	3	3	3	3	3	3	3	3	3	3	3	3	3	3	3
3	3	3	3	3	3	3	2	3	3	3	3	4	4	3	4	4	2	2	2	2	2	2	3	3	3	3	3	3	3	3	3	3	3	3	3	3	3	3	3	3	3	3	3	3	3	3	3	3	3
3	3	3	3	3	3	3	2	3	3	3	3	4	4	3	4	4	2	2	2	2	2	2	3	3	3	3	3	3	3	3	3	3	3	3	3	3	3	3	3	3	3	3	3	3	3	3	3	3	3
3	3	3	3	3	3	3	3	3	3	3	3	4	3	4	4	4	3	3	3	4	4	4	3	3	3	3	3	3	3	3	3	3	3	3	3	3	3	3	3	3	3	3	3	3	3	3	3	3	3
3	3	2	3	3	3	4	2	3	1	3	4	3	3	3	3	3	4	4	5	3	3	3	3	4	4	4	4	5	4	3	3	3	3	3	3	3	3	3	3	2	2	2	3	3	3	4	4	4	4
3	3	2	3	3	3	4	2	3	1	3	4	3	3	3	3	3	4	4	5	3	3	3	3	4	4	4	4	5	4	3	3	3	3	3	3	3	3	3	3	2	2	2	3	3	3	4	4	4	4
3	3	3	3	3	3	5	2	4	5	4	1	1	2	2	2	2	5	4	4	2	4	4	4	4	4	4	4	4	4	3	3	3	3	3	3	3	3	3	3	3	3	3	5	5	5	5	5	5	5
4	3	3	3	3	3	3	3	4	3	3	3	2	2	2	2	2	3	3	3	3	3	3	3	3	3	3	3	3	3	4	4	4	4	4	4	4	4	4	4	4	4	4	4	4	4	4	4	4	4
3	3	3	3	3	3	4	3	4	4	3	3	4	4	4	4	4	3	3	3	2	2	3	3	3	3	3	3	3	3	4	4	4	4	4	4	3	3	3	3	3	3	3	3	3	4	3	3	4	3
3	3	3	2	3	2	3	2	3	1	3	1	3	3	3	3	3	4	4	5	4	4	4	4	4	4	4	4	4	4	4	4	4	4	4	4	4	4	4	4	5	5	5	5	5	5	4	4	4	4
3	3	3	2	3	2	3	2	3	1	3	1	3	3	3	3	3	4	4	5	4	4	4	4	4	4	4	4	4	4	4	4	4	4	4	4	4	4	4	4	5	5	5	5	5	5	4	4	4	4
3	3	3	3	3	3	3	2	4	2	3	2	3	3	3	3	3	4	4	4	3	3	3	4	4	4	4	4	4	4	3	4	4	4	4	4	3	3	3	3	4	4	4	4	4	4	4	4	4	4
3	3	3	3	3	3	3	2	4	2	3	2	3	3	3	3	3	4	4	4	3	3	3	4	4	4	4	4	4	4	3	4	4	4	4	4	3	3	3	3	4	4	4	4	4	4	4	4	4	4
4	4	4	4	4	4	3	3	3	3	3	3	3	3	3	3	3	4	4	4	4	4	4	4	4	4	4	4	4	4	4	4	4	4	4	4	4	4	4	4	4	4	4	4	4	4	4	4	4	4
1	1	1	2	1	1	5	5	4	4	4	3	2	2	2	2	2	4	2	2	2	4	2	4	4	4	4	4	4	4	4	4	4	4	4	4	3	4	3	4	3	4	4	4	4	4	4	4	4	4
4	3	3	3	3	4	4	3	4	4	4	4	4	4	4	4	4	4	4	4	4	4	4	4	4	4	4	4	4	4	4	4	4	4	4	4	4	4	4	4	4	4	4	4	4	4	4	4	4	4
4	3	4	4	4	2	5	5	5	5	5	5	5	5	5	5	5	5	5	5	3	4	3	4	3	4	5	5	5	5	1	3	1	5	5	5	5	4	5	4	5	5	5	5	5	5	5	5	5	5
3	3	3	3	3	3	5	1	5	5	5	5	5	5	5	5	5	5	5	5	5	5	5	5	5	5	5	5	5	5	5	5	5	5	5	5	5	5	5	5	5	5	5	5	5	5	5	5	5	5
2	3	4	3	3	3	5	4	5	4	4	3	4	4	4	4	4	4	4	4	4	3	4	4	4	4	4	4	4	4	4	4	4	4	4	4	4	4	4	4	4	4	4	4	4	4	4	4	4	4
4	4	4	4	4	4	4	3	4	4	5	3	2	2	2	2	2	3	2	2	3	2	3	4	3	4	4	4	4	4	4	3	4	3	3	3	3	4	3	4	3	3	3	4	4	4	4	4	4	4
2	2	2	2	2	2	2	2	2	2	2	2	5	5	4	5	4	2	2	2	2	2	1	4	4	4	4	4	4	4	2	2	2	2	2	2	4	4	4	4	4	4	4	4	4	4	3	3	3	3
3	3	3	3	3	3	3	3	3	3	3	3	3	3	3	3	3	3	3	3	3	3	3	3	3	3	2	2	2	2	2	2	2	2	2	2	2	2	2	2	2	3	3	3	3	3	3	3	3	3
4	4	5	3	3	3	4	4	5	3	3	3	4	4	4	4	4	4	4	4	3	3	3	3	3	3	4	4	4	4	3	3	3	3	3	3	4	4	4	4	5	5	5	3	3	3	3	3	3	3
4	4	5	3	3	3	4	4	5	3	3	3	4	4	4	4	4	4	4	4	3	3	3	3	3	3	4	4	4	4	3	3	3	3	3	3	4	4	4	4	5	5	5	3	3	3	3	3	3	3
4	4	4	4	4	4	3	3	4	3	2	4	3	3	3	3	3	3	3	3	3	3	3	3	3	3	4	3	4	4	4	3	4	3	3	3	4	2	4	2	3	3	3	3	3	3	4	4	4	4
3	3	3	3	3	3	3	4	3	3	4	4	4	3	3	4	4	3	3	3	4	4	4	3	3	3	4	4	4	4	3	3	3	3	3	3	4	4	4	4	3	3	3	3	3	3	3	3	3	3
3	3	3	2	3	2	1	1	1	1	3	4	4	4	4	4	4	4	5	5	3	5	3	3	4	3	4	4	4	4	4	3	4	3	3	3	4	3	4	3	3	3	3	4	4	4	4	4	4	4
2	2	2	2	2	2	1	1	3	3	2	1	3	3	3	3	3	5	5	5	4	4	4	4	4	4	5	5	5	5	4	4	4	3	3	3	5	5	5	5	3	3	3	4	4	4	4	4	4	4
4	3	4	4	4	2	4	2	3	2	1	2	1	2	2	2	2	4	2	2	3	4	4	4	4	4	1	1	1	1	1	2	1	3	3	3	3	3	3	3	1	2	2	2	2	2	2	2	2	2
3	2	2	2	3	3	4	4	5	3	4	3	3	3	3	3	3	3	5	5	4	5	4	4	4	4	5	4	5	5	3	3	3	3	4	3	4	4	4	4	3	3	3	3	3	3	4	4	4	4
4	3	3	4	3	4	3	4	4	4	3	3	3	3	3	3	3	4	3	3	4	4	4	4	3	4	3	3	3	3	4	3	4	4	3	4	3	3	3	3	3	3	3	3	3	3	3	3	3	3
4	3	3	3	3	3	4	3	3	3	3	3	3	3	3	3	3	4	4	4	2	2	2	3	3	3	5	5	5	5	3	3	3	4	4	4	4	4	4	4	3	3	3	4	4	4	4	4	4	4
4	3	3	3	3	3	4	3	3	3	3	3	3	3	3	3	3	4	4	4	2	2	2	3	3	3	5	5	5	5	3	3	3	4	4	4	4	4	4	4	3	3	3	4	4	4	4	4	4	4
3	2	3	3	3	2	3	2	3	3	3	1	3	3	3	3	3	4	4	4	4	4	4	4	4	4	4	4	4	4	4	4	4	4	4	4	4	4	4	4	3	3	3	4	4	4	4	4	4	4
3	2	3	3	3	2	3	2	3	3	3	1	3	3	3	3	3	4	4	4	4	4	4	4	4	4	4	4	4	4	4	4	4	4	4	4	4	4	4	4	3	3	3	4	4	4	4	4	4	4
3	2	3	3	3	2	3	2	3	3	3	1	3	3	3	3	3	4	4	4	4	4	4	4	4	4	4	4	4	4	4	4	4	4	4	4	4	4	4	4	3	3	3	4	4	4	4	4	4	4
3	2	3	3	3	2	3	2	3	3	3	1	3	3	3	3	3	4	4	4	4	4	4	4	4	4	4	4	4	4	4	4	4	4	4	4	4	4	4	4	3	3	3	4	4	4	4	4	4	4
3	2	2	2	3	3	5	5	5	5	5	5	5	5	5	5	5	5	5	5	5	5	5	5	5	5	5	5	5	5	5	5	5	5	5	5	5	5	5	5	5	5	5	5	5	5	5	5	5	5
3	3	3	3	3	2	3	2	3	3	3	2	2	2	3	3	2	3	3	3	3	3	3	3	3	3	3	3	3	3	2	2	2	2	2	2	3	3	3	3	3	3	3	3	3	3	3	3	3	3
3	3	3	3	3	3	1	1	1	1	4	1	2	2	2	2	2	1	1	1	3	5	3	4	4	4	4	4	4	4	1	1	1	2	2	2	2	3	2	3	3	4	4	4	4	4	4	4	4	4
4	4	4	4	4	4	3	1	3	1	1	4	2	2	2	2	2	2	4	4	1	4	1	1	3	1	4	4	4	4	1	1	1	3	3	3	1	1	1	1	1	1	1	1	1	1	1	1	1	1
2	2	3	3	3	3	4	5	4	4	4	4	3	3	3	3	3	3	3	3	3	4	3	4	3	4	3	2	3	3	4	3	4	3	3	3	3	4	3	4	5	4	4	3	3	3	4	4	4	4
3	2	3	2	2	2	4	1	4	3	3	2	1	1	1	1	1	4	4	4	3	2	3	3	4	3	3	2	3	3	1	2	1	3	4	3	3	3	3	3	2	4	4	3	3	3	2	2	2	2
3	3	3	3	3	3	5	1	3	5	5	3	5	5	5	5	5	3	5	5	3	4	3	4	3	4	4	3	4	4	4	3	4	4	4	4	4	5	4	5	3	3	3	4	4	4	4	4	4	4
5	4	4	3	3	4	4	4	4	2	3	1	2	2	2	2	2	4	4	4	3	3	3	4	4	4	4	4	4	4	4	5	4	4	4	4	4	4	4	4	4	4	4	4	4	4	5	5	5	5
2	3	4	3	3	3	3	2	2	3	2	2	1	1	1	1	1	4	4	4	4	3	4	4	4	4	5	5	5	5	5	4	5	4	4	4	4	3	4	3	3	3	3	4	4	4	4	4	4	4
4	3	3	3	3	4	3	3	2	2	3	2	4	4	4	4	4	4	4	4	3	3	3	4	4	4	4	2	4	4	4	4	4	4	4	4	4	4	4	4	3	3	3	4	4	4	5	5	5	5
4	3	3	3	2	2	3	4	5	3	3	1	4	4	4	4	4	4	5	5	5	4	5	5	4	5	5	5	5	5	4	5	4	4	5	4	5	5	5	5	5	4	4	5	5	5	4	4	4	4
3	3	3	3	2	2	5	1	3	3	1	3	3	3	3	3	3	4	4	4	5	5	5	5	5	5	4	5	4	4	5	5	5	5	5	5	5	5	5	5	4	4	4	5	5	5	5	5	5	5
3	3	3	3	3	3	1	2	1	1	5	5	3	3	3	3	3	5	4	4	2	5	2	4	5	4	5	5	5	5	4	5	4	2	2	2	1	2	1	2	1	1	1	5	5	5	5	5	5	5
4	3	4	2	2	2	4	4	4	4	2	3	3	3	3	3	3	3	3	3	3	4	3	4	4	4	3	3	3	3	3	2	3	2	4	2	3	3	3	3	3	3	3	4	4	4	2	2	2	2
2	3	4	3	3	3	4	2	2	4	2	4	3	3	3	3	3	2	4	4	3	4	3	3	2	3	4	4	4	4	3	4	3	3	3	3	4	4	4	4	3	4	4	3	3	3	3	3	3	3
3	3	3	3	3	3	2	4	2	1	3	4	4	4	4	4	4	4	4	4	1	5	1	3	3	3	5	5	5	5	3	4	3	3	4	3	3	2	3	2	2	2	2	3	3	3	3	3	3	3
3	3	3	3	3	3	1	1	4	2	4	1	4	4	4	4	4	4	4	4	4	3	4	2	3	2	4	4	4	4	4	4	4	4	3	4	2	3	2	3	4	4	4	4	4	4	4	4	4	4
3	3	2	2	2	3	4	4	4	4	4	4	1	1	1	1	1	4	2	2	4	5	4	5	5	5	1	1	1	1	5	5	5	5	5	5	1	1	1	1	5	5	5	5	5	5	5	5	5	5
3	3	3	3	3	3	2	2	2	2	2	2	2	2	2	2	2	4	4	4	2	4	2	4	4	4	4	4	4	4	4	4	4	4	4	4	3	2	3	2	2	4	4	4	4	4	4	4	4	4
2	3	3	2	3	2	3	3	2	2	4	2	2	2	2	2	2	4	4	4	4	4	4	2	4	2	4	4	4	4	5	4	5	3	4	3	4	3	4	3	4	4	4	3	3	3	4	4	4	4
3	3	3	3	3	3	4	5	4	5	3	4	5	5	5	5	5	5	5	5	4	4	4	4	3	4	4	4	4	4	4	4	4	4	3	4	3	3	3	3	4	4	4	3	3	3	3	3	3	3
3	4	3	3	4	5	4	4	2	4	2	1	1	1	1	1	1	3	5	5	1	5	1	5	5	5	5	4	5	5	5	5	5	4	4	4	5	5	5	5	5	5	5	5	5	5	5	5	5	5
3	2	3	3	3	2	2	5	2	2	2	2	2	2	2	2	2	5	3	3	2	3	2	5	5	5	2	2	2	2	5	5	5	3	3	3	3	3	3	3	2	3	3	2	2	2	2	2	2	2
3	3	3	3	3	3	4	4	4	2	4	4	2	2	2	2	2	2	2	2	4	4	4	4	4	4	4	4	4	4	4	4	4	4	2	4	4	4	4	4	4	4	4	4	4	4	4	4	4	4
4	3	3	4	3	4	3	3	3	1	3	3	4	4	4	4	4	4	4	4	4	4	4	3	4	3	4	4	4	4	4	3	4	4	4	4	4	3	4	3	4	4	4	4	4	4	4	4	4	4
4	3	3	3	3	3	4	4	5	5	3	2	1	1	1	1	1	4	4	4	3	4	3	4	4	4	4	4	4	4	2	2	2	4	4	4	4	4	4	4	4	4	4	5	5	5	5	5	5	5
2	2	3	3	3	3	2	5	5	2	2	2	5	5	5	5	5	4	4	4	4	4	4	4	4	4	4	4	4	4	4	5	4	4	5	4	4	5	4	5	4	5	5	4	4	4	5	5	5	5
4	2	3	3	2	2	4	1	4	4	4	2	4	4	4	4	4	5	4	4	5	4	4	4	3	4	4	3	4	3	4	4	4	3	5	5	3	4	3	4	4	4	4	4	4	4	5	5	5	5
3	3	3	3	3	2	3	4	3	4	5	4	2	2	2	2	2	4	2	2	4	4	4	4	5	4	5	5	5	5	2	2	2	5	5	5	4	4	4	4	4	4	4	5	5	5	5	5	5	5
4	3	4	4	4	2	4	3	4	4	4	2	3	3	3	3	3	3	4	4	4	4	4	4	4	4	3	4	3	3	4	3	4	3	4	3	4	3	4	3	4	3	3	4	4	4	4	4	4	4
4	4	4	4	4	4	3	1	3	1	5	4	4	4	4	4	4	3	3	3	4	5	4	4	4	4	4	4	4	4	3	3	3	4	3	4	3	4	3	4	3	3	3	3	3	3	5	5	5	5
3	3	3	2	2	3	4	3	4	4	4	3	3	3	3	3	3	4	4	4	3	4	3	4	4	4	4	4	4	4	4	4	4	4	4	4	4	4	4	4	4	4	4	4	4	4	4	4	4	4
4	4	5	3	3	3	4	3	4	3	4	4	1	1	1	1	1	5	5	5	4	5	4	4	5	4	5	5	5	5	4	4	4	3	3	3	4	4	4	4	4	4	4	5	5	5	5	5	5	5
4	2	4	4	4	2	4	4	4	4	4	3	4	4	4	4	4	4	5	5	4	4	4	4	4	4	4	3	4	4	4	4	4	4	4	4	4	4	4	4	3	3	3	4	4	4	4	4	4	4
4	4	4	4	4	4	5	5	3	3	3	1	1	1	1	1	1	3	3	3	3	5	3	4	5	4	5	4	5	5	4	4	4	5	5	5	5	4	5	4	4	4	4	5	5	5	5	5	5	5
3	3	3	3	3	3	5	1	5	5	5	5	1	1	1	1	1	5	5	5	1	1	1	5	5	5	5	5	5	5	5	5	5	5	5	5	5	5	5	5	5	5	5	5	5	5	5	5	5	5
3	3	3	3	3	3	4	2	4	4	3	1	3	3	3	3	3	4	1	1	1	3	1	3	3	3	5	4	5	5	3	4	3	4	3	4	4	3	4	3	3	3	3	4	4	4	3	3	3	3
3	3	3	3	3	2	3	2	3	3	3	2	2	2	3	3	2	3	3	3	3	3	3	3	3	3	3	3	3	3	2	2	2	2	2	2	3	3	3	3	3	3	3	3	3	3	3	3	3	3
3	3	3	3	3	2	3	2	3	3	3	2	2	2	3	3	2	3	3	3	3	3	3	3	3	3	3	3	3	3	2	2	2	2	2	2	3	3	3	3	3	3	3	3	3	3	3	3	3	3
3	3	3	3	2	2	2	3	3	3	3	3	3	5	5	5	5	3	5	5	1	4	4	3	3	3	4	4	4	4	3	3	3	3	4	4	3	3	3	3	3	3	3	4	4	4	4	4	4	4
3	3	2	3	3	3	4	3	4	3	4	4	5	5	5	5	5	4	4	4	4	5	4	3	4	3	5	4	5	5	3	3	3	4	4	4	5	4	5	4	5	3	3	4	4	4	5	5	5	5
4	4	4	4	4	4	5	5	4	3	3	4	2	2	2	2	2	4	4	4	2	5	2	5	4	5	5	5	5	5	5	5	5	5	5	5	5	5	5	5	2	2	2	5	5	5	5	5	5	5
3	3	2	2	2	3	4	4	2	2	2	4	3	3	3	3	3	4	4	4	4	4	4	4	4	4	4	4	4	4	4	4	4	3	3	3	3	4	3	4	3	4	4	4	4	4	4	4	4	4
4	4	4	4	4	4	4	4	4	3	3	1	4	4	4	4	4	4	4	4	3	4	3	4	4	4	4	4	4	4	4	4	4	4	4	4	4	3	4	3	2	3	3	5	5	5	5	5	5	5
3	2	3	3	3	2	4	3	4	3	3	3	3	3	3	3	3	2	5	5	3	5	3	3	4	3	4	3	4	4	3	3	3	3	3	3	3	3	3	3	3	3	3	5	5	5	5	5	5	5
4	4	4	4	4	4	2	3	2	2	3	1	1	1	1	1	1	2	4	4	3	4	3	2	3	2	2	5	2	2	3	1	3	5	3	5	4	3	4	3	4	2	2	4	4	4	4	4	4	4
3	3	3	3	3	3	4	4	4	4	4	4	4	4	4	4	4	4	4	4	4	5	4	4	4	4	4	4	4	4	4	3	4	3	4	3	4	4	4	4	4	4	4	4	4	4	4	4	4	4
3	3	2	2	3	3	5	5	3	3	4	3	4	4	4	4	4	5	4	4	3	3	3	5	5	5	5	5	5	5	5	5	5	4	4	4	3	3	3	3	3	3	3	5	5	5	5	5	5	5
3	2	2	2	2	2	4	2	4	4	4	1	2	2	2	2	2	4	4	4	4	3	4	3	3	3	4	4	4	4	3	3	3	2	2	2	1	1	1	1	1	1	1	5	5	5	5	5	5	5
4	4	4	4	4	4	4	2	3	4	3	2	4	4	4	4	4	3	4	4	4	4	4	3	4	3	3	3	3	3	4	4	4	4	4	4	4	3	4	3	4	4	4	3	3	3	3	3	3	3
4	3	3	3	3	3	4	5	5	4	3	2	1	2	2	2	2	5	4	4	3	5	5	3	4	3	5	5	5	5	5	5	5	2	1	1	3	4	3	4	3	3	3	5	5	5	5	5	5	5
4	4	4	4	4	4	4	5	5	4	3	2	1	2	2	2	2	5	4	4	3	5	5	3	4	3	5	5	5	5	5	5	5	2	1	1	3	4	3	4	3	3	3	5	5	5	5	5	5	5
3	3	3	3	3	3	4	5	5	4	3	2	1	2	2	2	2	5	4	4	3	5	5	3	4	3	5	5	5	5	5	5	5	2	1	1	3	4	3	4	3	3	3	5	5	5	5	5	5	5
3	3	3	3	3	3	4	5	5	4	3	2	1	2	2	2	2	5	4	4	3	5	5	3	4	3	5	5	5	5	5	5	5	2	1	1	3	4	3	4	3	3	3	5	5	5	5	5	5	5
2	2	2	2	2	2	4	5	5	4	3	2	1	2	2	2	2	5	4	4	3	5	5	3	4	3	5	5	5	5	5	5	5	2	1	1	3	4	3	4	3	3	3	5	5	5	5	5	5	5
4	3	3	4	3	4	3	3	4	3	4	2	4	4	4	4	4	4	4	4	3	3	3	4	4	4	3	3	3	3	4	4	4	3	3	3	4	4	4	4	2	3	2	4	4	4	3	3	3	3
4	3	3	4	3	4	3	3	4	3	4	2	4	4	4	4	4	4	4	4	3	3	3	4	4	4	3	3	3	3	4	4	4	3	3	3	4	4	4	4	2	3	2	4	4	4	3	3	3	3
4	2	4	4	4	2	3	3	4	3	4	2	4	4	4	4	4	4	4	4	3	3	3	4	4	4	3	3	3	3	4	4	4	3	3	3	4	4	4	4	2	3	2	4	4	4	3	3	3	3
3	3	3	3	3	3	3	3	4	3	4	2	4	4	4	4	4	4	4	4	3	3	3	4	4	4	3	3	3	3	4	4	4	3	3	3	4	4	4	4	2	3	2	4	4	4	3	3	3	3
5	4	4	3	3	4	3	3	4	3	4	2	4	4	4	4	4	4	4	4	3	3	3	4	4	4	3	3	3	3	4	4	4	3	3	3	4	4	4	4	2	3	2	4	4	4	3	3	3	3
3	3	3	3	3	3	3	3	4	3	4	2	4	4	4	4	4	4	4	4	3	3	3	4	4	4	3	3	3	3	4	4	4	3	3	3	4	4	4	4	2	3	2	4	4	4	3	3	3	3
3	3	3	3	3	3	3	3	4	3	4	2	4	4	4	4	4	4	4	4	3	3	3	4	4	4	3	3	3	3	4	4	4	3	3	3	4	4	4	4	2	3	2	4	4	4	3	3	3	3
2	4	4	4	4	2	3	3	4	3	4	2	4	4	4	4	4	4	4	4	3	3	3	4	4	4	3	3	3	3	4	4	4	3	3	3	4	4	4	4	2	3	2	4	4	4	3	3	3	3
3	3	3	3	3	3	3	3	4	3	4	2	4	4	4	4	4	4	4	4	3	3	3	4	4	4	3	3	3	3	4	4	4	3	3	3	4	4	4	4	2	3	2	4	4	4	3	3	3	3
3	3	3	3	3	3	3	3	4	3	4	2	4	4	4	4	4	4	4	4	3	3	3	4	4	4	3	3	3	3	4	4	4	3	3	3	4	4	4	4	2	3	2	4	4	4	3	3	3	3
3	3	3	3	3	3	3	3	4	3	4	2	4	4	4	4	4	4	4	4	3	3	3	4	4	4	3	3	3	3	4	4	4	3	3	3	4	4	4	4	2	3	2	4	4	4	3	3	3	3
3	3	3	3	3	3	3	3	4	3	4	2	4	4	4	4	4	4	4	4	3	3	3	4	4	4	3	3	3	3	4	4	4	3	3	3	4	4	4	4	2	3	2	4	4	4	3	3	3	3
3	3	3	3	3	3	3	3	4	3	4	2	4	4	4	4	4	4	4	4	3	3	3	4	4	4	3	3	3	3	4	4	4	3	3	3	4	4	4	4	2	3	2	4	4	4	3	3	3	3
2	3	4	3	3	3	2	2	2	2	4	2	2	2	2	2	2	4	3	3	4	4	4	2	4	2	4	4	4	4	4	4	4	4	4	4	4	4	4	4	4	4	4	4	4	4	4	4	4	4
3	3	3	3	3	3	2	2	2	2	4	2	2	2	2	2	2	4	3	3	4	4	4	2	4	2	4	4	4	4	4	4	4	4	4	4	4	4	4	4	4	4	4	4	4	4	4	4	4	4
4	4	4	3	3	3	2	2	2	2	4	2	2	2	2	2	2	4	3	3	4	4	4	2	4	2	4	4	4	4	4	4	4	4	4	4	4	4	4	4	4	4	4	4	4	4	4	4	4	4
3	3	3	3	3	3	2	2	2	2	4	2	2	2	2	2	2	4	3	3	4	4	4	2	4	2	4	4	4	4	4	4	4	4	4	4	4	4	4	4	4	4	4	4	4	4	4	4	4	4
3	3	2	2	2	3	2	4	2	4	4	2	3	3	3	3	3	4	4	4	3	4	3	4	4	4	4	5	4	4	4	2	4	4	4	4	2	2	2	2	2	4	4	4	4	4	4	4	4	4
3	3	3	2	3	2	2	4	2	4	4	2	3	3	3	3	3	4	4	4	3	4	3	4	4	4	4	5	4	4	4	2	4	4	4	4	2	2	2	2	2	4	4	4	4	4	4	4	4	4
4	3	3	3	2	2	2	4	2	4	4	2	3	3	3	3	3	4	4	4	3	4	3	4	4	4	4	5	4	4	4	2	4	4	4	4	2	2	2	2	2	4	4	4	4	4	4	4	4	4
3	3	3	3	3	3	2	4	2	4	4	2	3	3	3	3	3	4	4	4	3	4	3	4	4	4	4	5	4	4	4	2	4	4	4	4	2	2	2	2	2	4	4	4	4	4	4	4	4	4
4	3	4	4	3	3	3	4	4	4	4	3	4	4	4	4	4	4	4	4	4	4	4	4	4	4	4	4	4	4	4	4	4	4	4	4	4	4	4	4	4	4	4	4	4	4	4	4	4	4
3	3	3	3	3	3	5	5	4	4	4	3	2	2	2	2	2	4	2	2	2	4	2	4	4	4	4	4	4	4	4	4	4	4	4	4	3	4	3	4	3	4	4	4	4	4	4	4	4	4
4	4	4	4	4	4	5	5	4	4	4	3	2	2	2	2	2	4	2	2	2	4	2	4	4	4	4	4	4	4	4	4	4	4	4	4	3	4	3	4	3	4	4	4	4	4	4	4	4	4
2	2	3	3	3	3	5	5	4	4	4	3	2	2	2	2	2	4	2	2	2	4	2	4	4	4	4	4	4	4	4	4	4	4	4	4	3	4	3	4	3	4	4	4	4	4	4	4	4	4
1	1	1	2	1	1	5	5	4	4	4	3	2	2	2	2	2	4	2	2	2	4	2	4	4	4	4	4	4	4	4	4	4	4	4	4	3	4	3	4	3	4	4	4	4	4	4	4	4	4
4	3	3	4	3	4	5	5	4	4	4	3	2	2	2	2	2	4	2	2	2	4	2	4	4	4	4	4	4	4	4	4	4	4	4	4	3	4	3	4	3	4	4	4	4	4	4	4	4	4
4	4	3	3	3	2	5	1	1	1	1	1	5	5	5	5	5	1	1	1	5	1	5	5	1	5	1	1	1	1	1	1	1	5	5	5	5	5	5	5	1	5	5	5	5	5	1	1	1	1
2	3	3	2	3	2	5	1	1	1	1	1	5	5	5	5	5	1	1	1	5	1	5	5	1	5	1	1	1	1	1	1	1	5	5	5	5	5	5	5	1	5	5	5	5	5	1	1	1	1
4	4	3	3	3	3	5	1	1	1	1	1	5	5	5	5	5	1	1	1	5	1	5	5	1	5	1	1	1	1	1	1	1	5	5	5	5	5	5	5	1	5	5	5	5	5	1	1	1	1
3	3	3	3	3	3	5	1	1	1	1	1	5	5	5	5	5	1	1	1	5	1	5	5	1	5	1	1	1	1	1	1	1	5	5	5	5	5	5	5	1	5	5	5	5	5	1	1	1	1
3	2	2	2	3	3	4	4	4	4	4	4	5	5	5	5	5	4	4	4	4	4	4	5	5	5	5	5	5	5	5	5	5	5	5	5	5	5	5	5	5	5	5	4	4	4	4	4	4	4
3	3	3	3	3	3	4	4	4	4	4	4	5	5	5	5	5	4	4	4	4	4	4	5	5	5	5	5	5	5	5	5	5	5	5	5	5	5	5	5	5	5	5	4	4	4	4	4	4	4
3	2	3	3	3	2	4	4	4	4	4	4	5	5	5	5	5	4	4	4	4	4	4	5	5	5	5	5	5	5	5	5	5	5	5	5	5	5	5	5	5	5	5	4	4	4	4	4	4	4
3	3	3	3	3	3	4	4	4	4	4	4	5	5	5	5	5	4	4	4	4	4	4	5	5	5	5	5	5	5	5	5	5	5	5	5	5	5	5	5	5	5	5	4	4	4	4	4	4	4
3	4	3	3	4	5	3	5	3	5	5	5	5	5	5	5	5	5	2	2	5	5	5	5	5	5	5	5	5	5	5	5	5	5	5	5	5	5	5	5	5	5	5	5	5	5	5	5	5	5
4	3	4	4	4	2	3	5	3	5	5	5	5	5	5	5	5	5	2	2	5	5	5	5	5	5	5	5	5	5	5	5	5	5	5	5	5	5	5	5	5	5	5	5	5	5	5	5	5	5
3	3	3	3	3	3	3	5	3	5	5	5	5	5	5	5	5	5	2	2	5	5	5	5	5	5	5	5	5	5	5	5	5	5	5	5	5	5	5	5	5	5	5	5	5	5	5	5	5	5
2	2	2	2	2	2	4	4	4	4	4	4	4	4	4	4	4	4	4	4	4	4	4	4	4	4	4	4	4	4	4	4	4	3	3	3	4	5	4	5	3	3	3	3	3	3	3	3	3	3
4	4	3	3	4	3	4	4	4	2	4	4	2	2	2	2	2	2	2	2	4	4	4	4	4	4	4	4	4	4	4	4	4	4	2	4	4	4	4	4	4	4	4	4	4	4	4	4	4	4
2	2	2	2	2	2	3	2	2	2	2	2	4	4	4	4	4	4	4	4	4	2	4	3	3	3	4	3	4	4	3	3	3	4	3	4	4	4	4	4	4	3	3	4	4	4	4	4	4	4
4	4	4	4	4	4	5	4	3	3	4	3	3	3	3	3	3	3	4	4	3	4	3	4	3	4	4	4	4	4	4	3	4	4	4	4	5	4	5	4	3	4	4	4	4	4	4	4	4	4
3	2	2	2	2	2	2	3	5	5	3	3	1	4	4	4	4	4	1	1	4	5	5	5	5	5	5	4	5	4	5	4	5	4	4	4	3	4	3	4	4	4	4	5	5	5	5	5	5	5
4	3	4	4	4	2	2	2	2	2	2	1	2	2	2	2	2	4	3	3	3	4	3	5	5	5	5	5	5	5	5	4	5	4	5	4	4	4	4	4	4	4	4	5	5	5	5	5	5	5
4	3	4	4	4	2	3	3	3	3	3	4	1	1	1	1	1	3	3	3	3	1	3	1	1	1	4	5	4	4	5	5	5	5	5	5	5	5	5	5	5	5	5	5	5	5	5	5	5	5
4	4	4	4	4	4	4	4	4	4	4	4	4	4	4	4	4	4	4	4	4	4	4	4	4	4	4	4	4	4	4	4	4	4	4	4	4	4	4	4	4	4	4	4	4	4	4	4	4	4
3	3	3	3	3	3	4	4	4	4	4	4	4	4	4	4	4	2	2	2	3	3	3	4	4	4	4	4	4	4	4	4	4	4	4	4	3	3	3	3	4	4	4	4	4	4	4	4	4	4
3	3	3	3	3	2	3	2	3	3	3	2	2	2	3	3	2	3	3	3	3	3	3	3	3	3	3	3	3	3	2	2	2	2	2	2	3	3	3	3	3	3	3	3	3	3	3	3	3	3
3	2	3	3	3	2	4	4	3	2	3	4	3	4	4	4	4	4	3	3	3	3	3	4	5	4	4	4	4	4	3	3	3	4	4	4	4	5	4	5	5	4	4	4	4	4	3	3	3	3
3	3	3	2	2	3	1	2	2	2	3	2	3	3	3	3	3	4	5	5	3	3	3	3	4	3	4	4	4	4	3	3	3	2	1	2	4	3	4	3	2	2	2	5	5	5	5	5	5	5
3	3	3	3	3	3	4	3	4	3	3	3	2	2	2	2	2	4	3	3	3	3	3	3	4	3	4	3	4	4	3	4	3	2	4	2	3	4	3	4	3	3	3	4	4	4	4	4	4	4
3	3	3	3	3	3	4	4	4	4	4	4	4	4	4	4	4	3	3	3	4	4	4	3	3	3	4	4	4	4	4	4	4	4	3	4	4	3	4	3	4	4	4	3	3	3	4	4	4	4
3	3	3	3	3	3	2	4	4	4	3	2	3	4	4	4	4	4	4	4	4	4	4	3	3	3	4	4	4	4	4	4	4	3	3	3	3	3	3	3	3	4	4	3	3	3	3	3	3	3
3	3	3	3	3	3	3	5	3	3	3	3	3	3	3	3	3	3	3	3	3	3	3	3	3	3	3	3	3	3	3	3	3	3	3	3	3	3	3	3	3	3	3	3	3	3	3	3	3	3
4	3	3	3	2	2	5	3	3	4	4	4	3	2	2	2	2	3	2	2	4	3	3	4	4	4	4	4	4	4	3	3	3	3	4	4	3	3	3	3	4	4	4	5	5	5	5	5	5	5
3	3	3	3	3	3	2	2	4	2	5	3	4	5	5	5	5	3	4	4	3	5	5	4	4	4	4	3	4	3	5	5	5	5	4	4	3	5	3	5	5	4	4	3	3	3	5	5	5	5
3	3	2	2	2	2	2	2	2	2	4	4	2	1	1	1	1	2	2	2	2	2	2	3	2	3	2	2	2	2	2	3	2	3	3	3	2	2	2	2	2	2	2	2	2	2	2	2	2	2
3	3	3	3	3	3	4	5	4	4	2	2	3	3	3	3	3	3	3	3	3	4	4	4	4	4	4	3	4	3	3	3	3	2	2	2	2	3	2	3	3	3	3	3	3	3	3	3	3	3
3	3	3	3	3	3	3	3	3	3	3	3	3	4	4	4	4	4	4	4	3	4	4	3	3	3	3	3	3	3	4	4	4	4	4	4	3	3	3	3	3	4	4	4	4	4	4	4	4	4
3	3	3	2	2	3	4	2	2	2	2	4	2	3	3	3	3	4	4	4	2	2	2	2	4	2	4	5	4	5	2	4	2	5	4	4	4	4	4	4	2	3	3	3	3	3	4	4	4	4
3	3	3	3	3	2	3	2	3	3	3	2	2	2	3	3	2	3	3	3	3	3	3	3	3	3	3	3	3	3	2	2	2	2	2	2	3	3	3	3	3	3	3	3	3	3	3	3	3	3
3	3	3	3	3	2	3	2	3	3	3	2	2	2	3	3	2	3	3	3	3	3	3	3	3	3	3	3	3	3	2	2	2	2	2	2	3	3	3	3	3	3	3	3	3	3	3	3	3	3
2	3	4	3	3	3	2	3	4	3	3	2	3	3	3	3	3	3	3	3	3	3	3	3	3	3	3	3	3	3	2	2	2	3	3	3	3	3	3	3	3	3	3	3	3	3	3	3	3	3
2	3	4	3	3	3	2	3	4	3	3	2	3	3	3	3	3	3	3	3	3	3	3	3	3	3	3	3	3	3	2	2	2	3	3	3	3	3	3	3	3	3	3	3	3	3	3	3	3	3
2	2	2	4	3	2	1	2	2	3	2	2	3	3	3	3	3	3	3	3	3	3	3	3	3	3	2	2	2	2	2	2	2	3	2	3	4	4	4	4	4	3	3	3	3	3	3	3	3	3
3	3	3	3	3	3	1	5	1	1	1	5	1	1	1	1	1	2	5	5	4	5	4	3	5	3	5	4	5	5	5	5	5	2	2	2	4	5	4	5	5	5	5	5	5	5	5	5	5	5
3	3	3	3	3	3	1	1	1	3	2	2	2	2	2	2	2	4	3	3	2	3	2	1	1	1	1	3	1	1	3	4	3	5	5	5	5	3	5	3	3	2	2	3	3	3	4	4	4	4
3	3	3	3	3	3	5	4	4	2	3	1	4	4	4	4	4	5	5	5	2	4	2	4	4	4	5	5	5	5	4	4	4	3	3	3	3	1	3	1	4	4	4	3	3	3	5	5	5	5
4	3	3	3	2	2	5	5	5	5	5	3	5	5	5	5	5	5	4	4	5	4	5	3	4	3	5	5	5	5	5	5	5	5	5	5	5	5	5	5	5	5	5	5	5	5	5	5	5	5
3	3	3	2	2	3	4	3	3	2	3	2	3	3	3	3	3	4	3	3	3	4	3	3	3	3	4	4	4	4	3	3	3	3	3	3	4	3	4	3	3	3	3	4	4	4	4	4	4	4
3	3	3	3	3	3	4	4	4	3	4	1	1	1	1	1	1	3	5	5	3	3	3	3	4	3	4	3	4	4	3	3	3	3	3	3	4	3	4	3	3	2	2	3	3	3	3	3	3	3
3	3	3	3	3	3	5	3	3	4	5	3	3	3	3	3	3	3	3	3	3	3	3	3	3	3	3	3	3	3	3	3	3	3	3	3	3	3	3	3	3	3	3	3	3	3	3	3	3	3
2	3	3	3	3	2	2	3	1	1	1	1	5	5	5	5	5	4	3	3	4	3	4	4	2	4	4	3	4	4	3	3	3	3	3	3	3	3	3	3	3	3	3	3	3	3	3	3	3	3
4	4	3	3	3	2	3	4	5	3	3	3	4	4	4	4	4	4	3	3	5	3	5	4	4	4	4	3	4	4	4	5	4	3	4	3	3	4	3	4	5	4	4	4	4	4	4	4	4	4
3	3	3	3	3	3	2	1	3	3	3	3	3	3	3	3	3	3	4	4	5	5	5	5	5	5	4	4	4	4	3	4	3	4	3	4	3	3	3	3	4	4	4	4	4	4	4	4	4	4
1	1	1	2	1	1	4	4	3	3	4	3	3	3	3	3	3	3	3	3	3	3	3	3	3	3	4	4	4	4	4	4	4	4	4	4	4	4	4	4	3	3	3	3	3	3	3	3	3	3
3	3	3	3	3	3	3	3	3	3	3	3	3	3	3	3	3	4	3	3	3	4	3	3	4	3	4	4	4	4	4	4	4	4	4	4	3	3	3	3	4	4	4	4	4	4	4	4	4	4
3	3	3	3	3	3	4	1	1	1	3	1	4	4	4	4	4	4	4	4	4	4	4	4	4	4	4	4	4	4	4	4	4	4	4	4	4	4	4	4	4	4	4	4	4	4	4	4	4	4
3	3	3	3	3	3	3	3	1	1	3	3	2	2	2	2	2	4	2	2	4	4	4	4	4	4	4	4	4	4	4	4	4	4	4	4	4	4	4	4	3	3	3	4	4	4	4	4	4	4
3	3	3	3	3	3	3	3	3	4	4	3	2	2	2	2	2	4	4	4	2	4	2	4	4	4	4	4	4	4	4	4	4	4	4	4	4	4	4	4	4	4	4	4	4	4	4	4	4	4
3	3	3	3	3	3	4	3	3	4	4	4	1	1	1	1	1	4	2	2	4	4	4	4	4	4	4	4	4	4	4	4	4	4	4	4	4	3	4	3	4	4	4	4	4	4	4	4	4	4
2	3	3	3	3	2	5	1	4	4	4	4	2	2	2	2	2	5	3	3	4	5	4	4	4	4	4	4	4	4	4	4	4	4	4	4	4	4	4	4	4	4	4	5	5	5	5	5	5	5
3	3	3	2	2	3	4	3	4	3	3	3	3	3	3	3	3	3	4	4	4	4	4	4	5	4	5	5	5	5	4	4	4	4	4	4	5	5	5	5	5	4	4	5	5	5	5	5	5	5
4	4	5	3	3	3	2	2	4	2	2	3	4	4	4	4	4	4	5	5	2	3	2	4	4	4	4	4	4	4	4	5	4	4	5	4	3	3	3	3	4	4	4	4	4	4	3	3	3	3
3	3	2	3	3	3	1	1	1	1	1	1	1	1	1	1	1	1	5	5	5	5	5	5	1	5	1	1	1	1	5	5	5	5	1	5	1	5	1	5	5	5	5	5	5	5	5	5	5	5
1	1	1	2	1	1	2	4	4	2	4	4	4	4	4	4	4	5	4	4	4	4	4	5	4	5	4	4	4	4	3	4	3	5	4	5	4	4	4	4	3	4	4	5	5	5	4	4	4	4
3	3	3	3	3	3	3	5	3	5	5	5	5	5	5	5	5	5	2	2	5	5	5	5	5	5	5	5	5	5	5	5	5	5	5	5	5	5	5	5	5	5	5	5	5	5	5	5	5	5
3	3	3	3	3	3	5	1	5	5	5	5	5	5	5	5	5	5	5	5	5	5	5	5	5	5	5	5	5	5	5	5	5	5	5	5	5	5	5	5	5	5	5	5	5	5	5	5	5	5
3	3	3	2	2	3	5	1	5	1	5	5	1	1	1	1	1	5	1	1	5	4	5	5	4	5	5	5	5	5	5	5	5	5	5	5	5	5	5	5	5	5	5	5	5	5	5	5	5	5
3	3	3	3	3	3	3	4	3	2	2	2	2	2	2	2	2	4	4	4	2	3	2	3	4	3	4	4	4	4	4	4	4	2	2	2	4	2	4	2	2	2	2	4	4	4	4	4	4	4
3	3	2	2	2	3	4	4	2	2	2	2	2	2	2	2	2	4	1	1	3	4	3	4	4	4	4	4	4	4	4	4	4	2	2	2	4	3	4	3	3	4	4	4	4	4	5	5	5	5
4	4	4	4	4	4	2	2	2	2	2	2	2	2	2	2	2	3	4	4	2	3	2	3	3	3	4	4	4	4	4	4	4	3	3	3	4	3	4	3	3	3	3	4	4	4	4	4	4	4
4	4	4	4	4	4	4	3	2	3	4	3	2	3	3	3	3	3	4	4	4	4	4	3	4	3	4	3	4	3	4	4	4	4	3	3	4	4	4	4	3	4	4	2	2	2	4	4	4	4
4	4	5	3	3	3	1	3	1	1	1	1	2	2	2	2	2	3	3	3	4	3	4	2	3	2	3	2	3	3	2	3	2	3	4	3	4	3	4	3	3	4	4	3	3	3	3	3	3	3
4	4	4	4	4	4	3	3	3	2	2	2	5	5	4	4	4	3	3	3	2	2	2	4	4	4	4	4	4	4	4	4	4	4	4	4	4	4	4	4	3	3	3	3	3	3	3	3	3	3
3	3	3	3	3	3	3	3	3	3	3	3	4	4	4	4	4	4	4	4	4	4	4	4	4	4	4	4	4	4	4	4	4	4	4	4	4	4	4	4	4	4	4	4	4	4	4	4	4	4
3	3	3	3	3	3	4	2	4	4	2	4	4	4	4	4	4	4	4	4	4	4	4	4	4	4	4	4	4	4	4	4	4	4	4	4	4	4	4	4	4	4	4	4	4	4	4	4	4	4
3	3	3	3	3	3	4	4	4	4	4	4	4	4	4	4	4	2	2	2	3	3	3	4	4	4	4	4	4	4	4	4	4	4	4	4	3	3	3	3	4	4	4	4	4	4	4	4	4	4
4	4	4	3	3	3	5	4	4	4	4	4	3	3	3	3	3	4	4	4	4	4	4	4	4	4	4	4	4	4	3	3	3	4	4	4	5	5	5	5	4	4	4	4	4	4	4	4	4	4
4	3	3	4	3	4	5	3	5	5	4	4	5	5	5	5	5	4	5	5	3	4	3	4	4	4	5	4	5	5	5	5	5	5	5	5	4	5	4	5	4	4	4	5	5	5	5	5	5	5
3	2	3	2	2	2	5	1	1	1	1	1	5	5	5	5	5	1	1	1	5	1	5	5	1	5	1	1	1	1	1	1	1	5	5	5	5	5	5	5	1	5	5	5	5	5	1	1	1	1
3	3	3	3	3	3	3	2	3	3	2	3	4	4	4	4	4	4	3	3	5	4	5	4	3	4	3	3	3	3	4	3	4	3	5	3	3	4	3	4	3	3	3	4	4	4	4	4	4	4
3	3	3	3	3	3	3	1	3	2	2	2	2	2	2	2	2	3	3	3	3	4	3	3	3	3	4	4	4	4	4	3	4	3	3	3	4	4	4	4	3	3	3	4	4	4	4	4	4	4
3	3	3	3	3	3	5	3	5	5	3	2	4	4	4	4	4	4	4	4	4	5	4	4	4	4	5	4	5	5	4	4	4	4	4	4	4	4	4	4	3	3	3	5	5	5	5	5	5	5
3	3	3	3	3	3	4	3	5	3	5	4	3	3	3	3	3	3	4	4	3	4	3	3	4	3	3	2	3	3	3	4	3	5	3	5	4	4	4	4	3	4	4	3	3	3	4	4	4	4
3	3	2	2	2	2	3	3	4	3	3	4	3	3	3	3	3	3	3	3	3	3	3	3	3	3	3	3	3	3	3	3	3	3	3	3	3	3	3	3	3	3	3	3	3	3	3	3	3	3
2	4	4	4	4	2	1	1	5	1	1	5	4	4	4	4	4	2	4	4	4	4	4	4	4	4	4	4	4	4	3	3	3	2	2	2	2	2	2	2	2	4	4	4	4	4	4	4	4	4
3	3	3	3	3	3	2	2	2	2	2	2	3	3	3	3	3	3	3	3	3	3	3	2	2	3	3	3	3	3	3	3	3	2	2	2	3	3	3	3	3	3	3	3	3	3	3	3	3	3
3	3	3	3	3	2	3	2	3	3	3	2	2	2	3	3	2	3	3	3	3	3	3	3	3	3	3	3	3	3	2	2	2	2	2	2	3	3	3	3	3	3	3	3	3	3	3	3	3	3
4	3	3	3	3	4	2	4	2	2	4	1	2	2	2	2	2	4	5	5	1	2	1	3	3	3	3	2	3	3	3	3	3	1	1	1	2	2	2	2	1	1	1	4	4	4	4	4	4	4
2	2	2	2	2	2	2	1	1	1	2	2	4	4	2	2	2	3	3	3	2	2	2	4	4	4	4	4	4	4	4	4	4	2	2	2	3	4	4	4	2	2	2	3	3	3	3	3	3	3
3	3	3	3	3	3	4	5	3	3	3	2	4	4	4	4	4	4	4	4	4	4	4	4	4	4	4	3	4	4	3	4	3	4	3	4	3	3	3	3	3	3	3	3	3	3	3	3	3	3
3	3	3	3	3	3	2	4	2	4	4	2	3	3	3	3	3	4	4	4	3	4	3	4	4	4	4	5	4	4	4	2	4	4	4	4	2	2	2	2	2	4	4	4	4	4	4	4	4	4
3	2	4	4	4	4	5	5	5	5	4	4	1	1	1	1	1	5	2	2	2	4	2	4	4	4	4	3	4	4	5	5	5	2	2	2	5	5	5	5	4	3	3	5	5	5	5	5	5	5
4	3	4	4	4	2	4	4	3	4	4	5	3	3	3	3	3	4	4	4	4	5	4	4	4	4	4	4	4	4	4	4	4	4	5	4	5	5	5	5	4	5	5	5	5	5	4	4	4	4
2	2	2	2	2	2	5	3	3	4	4	1	3	3	3	3	3	3	3	3	3	3	3	3	3	3	3	3	3	3	3	3	3	3	3	3	3	3	3	3	3	3	3	3	3	3	3	3	3	3
4	4	5	3	3	3	3	3	1	2	2	5	4	4	4	4	4	4	4	4	3	4	3	4	5	4	4	4	4	4	4	4	4	3	4	3	3	4	3	4	4	4	4	5	5	5	4	4	4	4
3	3	2	2	2	2	5	5	4	3	3	4	3	3	3	3	3	5	5	5	3	3	3	5	5	5	5	5	5	5	5	5	5	4	4	4	5	5	5	5	4	5	5	5	5	5	5	5	5	5
3	3	3	3	3	3	1	1	1	1	1	1	1	1	1	1	1	1	1	1	1	1	1	1	1	1	1	1	1	1	1	1	1	1	1	1	1	1	1	1	1	1	1	1	1	1	1	1	1	1
3	3	3	3	3	3	5	5	5	5	5	5	5	5	5	5	5	4	4	4	5	5	5	4	5	4	5	3	5	5	3	2	3	3	3	3	4	4	4	4	5	4	4	5	5	5	3	3	3	3
3	3	3	3	3	3	5	1	4	3	3	3	4	4	4	4	4	4	4	4	4	5	4	5	4	5	4	4	4	4	4	4	4	3	3	3	3	3	3	3	2	3	3	4	4	4	4	4	4	4
3	3	3	3	3	3	2	1	2	3	4	5	1	2	2	2	2	3	4	4	4	5	5	5	5	5	4	4	4	4	4	4	4	3	3	3	3	3	3	3	4	3	3	4	4	4	3	3	3	3
3	3	3	3	3	3	3	4	4	4	4	2	4	4	4	4	4	3	4	4	3	3	3	2	3	2	4	4	4	4	3	4	3	4	3	4	4	4	4	4	3	4	4	4	4	4	4	4	4	4
3	2	3	2	2	2	4	4	4	4	4	2	4	4	4	4	4	4	4	4	4	4	4	4	4	4	4	4	4	4	4	4	4	4	4	4	4	4	4	4	4	4	4	4	4	4	4	4	4	4
3	3	3	3	3	3	3	3	3	4	4	4	4	4	4	4	4	4	4	4	4	4	4	4	4	4	4	4	4	4	4	4	4	4	4	4	4	4	4	4	4	4	4	4	4	4	4	4	4	4
3	3	3	3	3	3	5	5	5	5	5	5	4	4	4	4	4	5	4	4	3	4	3	4	4	4	4	4	4	4	4	4	4	4	4	4	4	3	4	3	4	4	4	4	4	4	4	4	4	4
2	3	4	3	3	3	5	1	5	3	4	1	1	1	1	1	1	1	1	1	5	3	5	1	3	1	5	5	5	5	1	1	1	1	1	1	5	5	5	5	5	5	5	5	5	5	5	5	5	5
3	3	2	2	3	3	5	5	2	3	5	5	4	4	4	4	4	4	5	5	1	5	1	1	4	1	4	3	4	4	1	1	1	1	1	1	1	1	1	1	1	1	1	2	2	2	1	1	1	1
2	2	2	2	2	2	2	2	2	2	2	2	2	2	2	2	2	2	2	2	2	2	2	2	2	2	2	2	2	2	2	2	2	2	2	2	2	2	2	2	2	2	2	2	2	2	2	2	2	2
2	3	3	3	3	2	3	2	3	3	3	3	4	4	4	4	4	2	4	4	2	2	2	2	2	2	2	2	2	2	2	2	2	2	2	2	2	2	2	2	2	2	2	2	2	2	2	2	2	2
3	3	3	3	3	3	5	1	5	5	4	1	3	3	3	3	3	5	2	2	2	4	2	2	4	2	4	5	4	4	2	2	2	2	2	2	1	1	1	1	4	2	2	5	5	5	5	5	5	5
3	3	3	3	3	2	5	4	5	5	4	2	2	2	2	2	2	2	4	4	2	3	2	2	4	2	4	4	4	4	2	2	2	2	2	2	2	2	2	2	2	2	2	2	2	2	4	4	4	4
3	3	3	3	3	3	3	2	3	3	3	1	2	3	3	3	3	3	3	3	3	3	3	3	3	3	3	3	3	3	2	2	2	2	2	2	3	3	3	3	3	3	3	3	3	3	3	3	3	3
3	3	3	3	3	2	3	2	3	3	3	2	2	2	3	3	2	3	3	3	3	3	3	3	3	3	3	3	3	3	2	2	2	2	2	2	3	3	3	3	3	3	3	3	3	3	3	3	3	3
3	3	3	3	3	2	3	2	3	3	3	2	2	2	3	3	2	3	3	3	3	3	3	3	3	3	3	3	3	3	2	2	2	2	2	2	3	3	3	3	3	3	3	3	3	3	3	3	3	3
3	3	3	3	3	2	3	2	3	3	3	2	2	2	3	3	2	3	3	3	3	3	3	3	3	3	3	3	3	3	2	2	2	2	2	2	3	3	3	3	3	3	3	3	3	3	3	3	3	3
3	3	3	3	3	3	4	2	4	5	3	2	2	2	2	2	2	4	4	4	2	4	2	3	4	3	5	4	5	5	3	3	3	2	2	2	4	3	4	3	2	1	1	4	4	4	5	5	5	5
3	3	3	3	3	2	2	4	2	2	4	2	2	2	2	2	2	4	2	2	4	4	4	3	4	3	4	4	4	4	4	4	4	2	2	2	2	2	2	2	2	3	3	4	4	4	4	4	4	4
3	3	3	3	3	3	4	4	4	4	4	2	4	4	4	4	4	4	4	4	4	4	4	4	4	4	4	4	4	4	4	4	4	2	2	2	4	4	4	4	4	4	4	4	4	4	4	4	4	3
4	4	5	3	3	3	3	3	4	2	2	4	2	4	4	4	4	3	4	4	2	4	4	4	4	4	3	2	3	2	4	3	4	2	2	2	4	4	4	4	3	3	3	4	4	4	4	4	4	4
3	2	2	2	3	3	2	3	3	3	2	2	3	3	3	3	3	4	3	3	4	3	4	4	3	4	3	3	3	3	3	4	3	2	3	2	5	3	5	3	4	4	4	3	3	3	3	3	3	3
4	3	4	4	4	2	5	2	2	2	2	3	2	2	2	2	2	4	2	2	2	5	2	4	2	4	4	4	4	4	3	3	3	3	2	3	3	3	3	3	2	2	2	3	3	3	4	4	4	4
4	4	4	3	3	3	4	3	3	3	3	2	3	1	1	1	1	3	3	3	2	3	3	3	3	3	3	3	3	3	3	3	3	2	3	3	3	3	3	3	3	3	3	3	3	3	3	3	3	3
4	4	3	3	3	3	1	1	3	3	3	1	3	3	3	3	3	3	3	3	3	3	3	3	3	3	3	3	3	3	3	3	3	3	3	3	3	3	3	3	3	3	3	3	3	3	3	3	3	3
3	3	3	3	3	3	3	3	5	1	1	3	2	2	2	2	2	4	4	4	5	5	5	3	3	3	4	4	4	4	3	3	3	3	3	3	3	3	3	3	2	2	2	5	5	5	5	5	5	5
3	3	3	2	2	2	4	5	4	4	2	3	3	3	3	3	3	3	3	3	3	3	3	3	3	3	3	3	3	3	3	3	3	3	3	3	3	3	3	3	3	3	3	3	3	3	3	3	3	3
3	4	3	3	4	5	3	3	3	3	3	3	3	3	3	3	3	3	3	3	3	3	3	3	3	3	3	3	3	3	3	3	3	3	3	3	3	3	3	3	3	3	3	3	3	3	3	3	3	3
3	3	2	2	2	2	3	3	3	3	3	3	3	3	3	3	3	3	4	4	3	2	3	3	3	3	4	3	4	4	3	4	3	3	3	3	3	2	3	2	4	4	4	3	3	3	4	4	4	4
4	3	3	4	3	4	4	4	4	4	4	4	3	3	3	3	3	3	3	3	3	3	3	3	3	3	3	3	3	3	3	3	3	3	3	3	3	3	3	3	3	3	3	3	3	3	3	3	3	3
3	3	3	3	3	3	3	5	4	1	5	1	2	2	2	2	2	3	3	3	3	3	3	3	4	3	3	3	3	3	3	4	3	3	3	3	4	3	4	3	3	3	3	3	3	3	4	4	4	4
3	3	3	3	3	3	4	3	3	4	4	2	2	3	3	3	3	3	2	2	2	4	4	4	4	4	4	4	4	4	4	4	4	3	3	3	4	4	4	4	4	4	4	3	3	3	3	3	3	3
3	3	3	3	3	3	5	3	4	3	2	3	4	4	4	4	4	4	4	4	2	3	2	4	4	4	5	3	5	5	3	3	3	3	3	3	2	3	2	3	3	3	3	4	4	4	2	2	2	2
3	2	3	3	3	2	3	2	3	3	3	3	2	4	4	4	4	3	4	4	4	3	3	4	4	4	4	3	4	3	3	3	3	3	3	3	3	3	3	3	4	4	4	4	4	4	4	4	4	4
3	3	3	3	3	3	4	3	4	4	4	3	4	5	5	5	5	4	5	5	3	4	4	4	4	4	5	5	5	5	3	3	3	3	3	3	4	4	4	4	4	4	4	3	3	3	4	4	4	4
3	3	3	3	3	3	4	4	4	5	4	3	4	4	4	4	4	4	4	4	5	4	5	4	4	4	4	4	4	4	5	3	5	3	3	3	4	4	4	4	4	4	4	4	4	4	4	4	4	4
3	3	3	2	2	2	2	2	1	1	3	3	4	4	4	4	4	5	4	4	3	4	4	4	5	4	5	4	5	4	4	4	4	3	3	3	4	5	4	5	2	2	2	5	5	5	5	5	5	5
3	2	3	3	3	2	2	5	1	1	1	1	3	4	4	4	4	4	4	4	5	5	5	5	5	5	5	5	5	5	5	4	5	4	3	3	4	4	4	4	4	4	4	4	4	4	4	4	4	4
4	3	3	4	3	4	4	4	4	3	3	5	2	2	2	2	2	4	4	4	3	4	3	4	3	4	3	4	3	3	4	4	4	3	4	3	4	4	4	4	4	3	3	4	4	4	4	4	4	4
4	2	4	4	4	2	4	4	4	4	4	4	4	4	4	4	4	4	4	4	4	4	4	4	4	4	4	4	4	4	4	4	4	4	2	4	4	4	4	4	4	4	4	4	4	4	4	4	4	4
3	4	3	3	4	5	4	3	5	4	4	1	4	4	4	4	4	4	4	4	4	4	4	4	4	4	5	4	5	5	4	4	4	4	3	4	3	4	3	4	4	4	4	3	3	3	4	4	4	4
2	4	4	4	4	2	5	2	5	2	3	4	4	4	4	4	4	4	4	4	2	4	2	3	3	3	3	3	3	3	3	3	3	4	4	4	2	2	2	2	2	2	2	3	3	3	3	3	3	3
4	2	4	4	4	2	4	4	4	4	3	4	2	2	2	2	2	4	4	4	2	4	2	3	3	3	4	4	4	4	4	4	4	4	4	4	3	3	3	3	3	3	3	4	4	4	4	4	4	4
3	3	3	3	3	3	4	4	4	4	4	4	3	3	3	3	3	4	3	3	3	4	3	3	4	3	4	3	4	4	4	4	4	4	4	4	3	4	3	4	4	4	4	4	4	4	4	4	4	4
3	3	3	3	3	3	5	4	3	3	4	3	3	3	3	3	3	3	4	4	3	4	3	4	3	4	4	4	4	4	4	3	4	4	4	4	5	4	5	4	3	4	4	4	4	4	4	4	4	4
3	3	3	3	3	3	3	5	3	1	3	1	3	3	3	3	3	3	3	3	3	4	3	4	4	4	4	3	4	4	3	3	3	4	4	4	3	5	3	5	3	3	3	4	4	4	4	4	4	4
3	2	2	3	3	2	4	1	3	4	3	2	2	2	2	2	2	4	4	4	2	4	2	4	4	4	4	4	4	4	3	3	3	4	4	4	4	4	4	4	4	4	4	3	3	3	3	3	3	3
4	4	4	4	4	4	4	5	3	4	3	2	3	3	3	3	3	4	4	4	3	4	3	4	4	4	5	5	5	5	3	3	3	4	4	4	3	3	3	3	3	3	3	4	4	4	4	4	4	4
4	4	4	4	3	3	4	1	4	4	3	2	3	3	3	3	3	4	4	4	4	4	4	4	4	4	4	4	4	4	4	4	4	4	4	4	4	4	4	4	4	4	4	4	4	4	4	4	4	4
4	3	3	3	2	2	4	4	4	4	4	3	4	4	4	4	4	4	4	4	4	4	4	4	4	4	4	3	4	4	3	3	3	4	4	4	4	4	4	4	4	4	4	4	4	4	4	4	4	4
4	4	4	4	4	4	4	5	4	4	5	3	3	3	3	3	3	4	4	4	5	5	5	4	4	4	4	4	4	4	5	5	5	4	4	4	3	4	3	4	5	5	5	4	4	4	4	4	4	4
3	2	4	4	4	4	4	2	4	2	3	4	2	2	2	2	2	4	2	2	4	4	4	4	4	4	4	4	4	4	4	4	4	4	4	4	4	4	4	4	4	4	4	4	4	4	4	4	4	4
3	3	3	3	3	3	3	4	4	3	3	4	3	3	3	3	3	3	2	2	3	3	3	4	4	4	5	5	5	5	4	4	4	4	4	4	5	5	5	5	4	3	3	5	5	5	5	5	5	5
3	2	2	3	3	2	3	2	4	5	5	4	3	3	3	3	3	4	5	5	3	3	3	4	5	4	5	4	5	5	3	3	3	4	4	4	4	5	4	5	4	3	3	3	3	3	4	4	4	4
3	3	3	3	3	3	4	2	4	4	1	5	5	5	5	5	5	4	5	5	4	5	5	4	5	4	5	5	5	5	4	5	4	4	4	4	4	4	4	4	5	4	4	5	5	5	4	4	4	4
3	3	2	2	2	3	4	4	3	4	4	4	4	5	5	5	5	5	5	5	3	5	5	5	5	5	5	4	5	4	5	4	5	4	4	4	4	4	4	4	5	5	5	4	4	4	5	5	5	5
3	3	3	3	3	3	5	5	5	5	5	5	5	5	5	5	5	5	5	5	5	5	5	5	5	5	5	5	5	5	5	5	5	4	4	4	4	5	4	5	4	5	5	5	5	5	5	5	5	5
4	4	3	3	3	2	3	3	3	1	2	2	5	5	5	5	5	5	5	5	1	2	1	4	5	4	5	5	5	5	5	4	5	4	5	4	4	5	4	5	2	2	2	2	2	2	2	2	2	2
4	4	4	4	4	4	4	4	3	2	3	1	3	3	3	3	3	4	4	4	5	5	5	2	2	2	3	3	3	3	3	3	3	5	4	5	4	5	4	5	5	4	4	4	4	4	4	4	4	4
4	3	3	3	2	2	2	4	2	3	3	1	2	3	3	3	3	1	2	2	3	3	3	1	3	1	1	3	1	3	5	5	5	4	5	5	4	3	4	3	3	3	3	2	2	2	2	2	2	2
3	2	2	3	3	2	3	3	3	3	3	4	1	1	1	1	1	3	3	3	3	1	3	1	1	1	4	5	4	4	5	5	5	5	5	5	5	5	5	5	5	5	5	5	5	5	5	5	5	5
4	3	4	4	4	2	1	1	1	5	1	1	1	1	1	1	1	5	5	5	1	5	1	5	5	5	5	1	5	5	5	5	5	5	5	5	5	5	5	5	5	5	5	5	5	5	5	5	5	5
4	4	4	4	3	3	1	5	1	1	5	5	1	1	1	1	1	5	1	1	5	5	5	5	5	5	5	5	5	5	5	5	5	1	5	1	5	5	5	5	5	5	5	5	5	5	5	5	5	5
4	2	3	3	2	2	3	3	3	3	3	3	3	3	3	3	3	2	3	3	3	4	3	3	3	3	3	3	3	3	2	3	2	3	3	3	2	2	2	2	3	3	3	2	2	2	3	3	3	3
2	3	4	3	3	3	3	5	4	1	1	1	3	4	4	4	4	4	4	4	1	4	4	3	4	3	5	5	5	5	4	4	4	4	4	4	4	4	4	4	3	4	4	4	4	4	4	4	4	4
2	4	4	4	4	2	2	4	2	2	4	4	2	2	2	2	2	4	2	2	3	3	3	4	4	4	4	4	4	4	4	4	4	4	4	4	4	4	4	4	4	4	4	4	4	4	4	4	4	4
4	4	4	4	3	3	4	4	4	4	2	2	3	3	3	3	3	3	3	3	3	3	3	3	3	3	3	3	3	3	3	3	3	4	4	4	4	4	4	4	4	4	4	3	3	3	3	3	3	3
4	3	3	4	3	4	4	1	3	1	3	1	3	2	2	2	2	2	4	4	3	3	3	3	2	3	4	3	4	3	4	4	4	2	3	3	4	4	4	4	3	4	4	3	3	3	3	3	3	3
4	3	3	3	3	4	4	1	3	4	2	2	4	4	4	4	4	3	3	3	4	3	4	3	4	3	4	4	4	4	5	5	5	4	3	4	4	4	4	4	4	5	5	5	5	5	5	5	5	5
4	3	4	2	2	2	3	3	3	3	3	3	3	3	3	3	3	3	3	3	2	2	2	3	3	3	3	3	3	3	4	3	4	3	3	3	3	3	3	3	3	3	3	3	3	3	3	3	3	3
4	2	4	4	4	2	3	3	3	3	3	3	1	1	1	1	1	1	1	1	1	1	1	1	1	1	1	1	1	1	1	2	1	2	2	2	2	2	2	2	2	2	2	2	2	2	2	2	2	2
3	3	3	3	3	3	5	5	1	3	1	1	1	1	1	1	1	3	2	2	3	3	3	3	2	3	2	2	2	2	2	2	2	2	2	2	2	1	2	1	3	2	2	2	2	2	3	3	3	3
3	3	3	3	3	2	3	2	3	3	3	2	2	2	3	3	2	3	3	3	3	3	3	3	3	3	3	3	3	3	2	2	2	2	2	2	3	3	3	3	3	3	3	3	3	3	3	3	3	3
3	4	3	3	3	3	4	4	4	3	3	1	4	4	4	4	4	4	5	5	4	3	4	4	2	4	5	5	5	5	5	5	5	2	2	2	2	2	2	2	2	2	2	5	5	5	5	5	5	5
3	3	3	3	3	3	4	3	5	3	2	2	1	1	1	1	1	3	3	3	4	5	4	3	3	3	4	3	4	4	4	3	4	2	4	2	3	2	3	2	4	3	3	4	4	4	2	2	2	2
4	4	3	3	3	2	2	1	1	1	2	1	3	3	3	3	3	3	2	2	3	4	3	3	3	3	4	4	4	4	3	3	3	3	3	3	3	3	3	3	2	2	2	3	3	3	4	4	4	4
2	2	3	3	3	3	2	3	3	1	3	3	4	5	5	5	5	5	5	5	4	4	4	4	4	4	5	5	5	5	4	4	4	3	3	3	3	3	3	3	4	4	4	5	5	5	5	5	5	5
2	3	3	2	3	2	3	3	4	3	3	3	3	3	3	3	3	3	4	4	3	3	3	3	3	3	4	3	4	4	4	3	4	3	4	3	4	3	4	3	3	3	3	3	3	3	3	3	3	3
2	2	2	2	2	2	2	3	4	4	4	3	3	3	3	3	3	3	2	2	3	3	3	4	3	4	4	3	4	4	3	4	3	4	2	4	4	3	4	3	2	4	4	4	4	4	3	3	3	3
3	3	3	3	3	3	1	4	4	3	5	1	5	5	5	5	5	3	3	3	3	5	3	5	5	5	5	4	5	5	4	4	4	4	3	4	3	3	3	3	3	5	5	3	3	3	3	3	3	3
3	2	3	3	3	2	5	3	4	4	2	3	2	3	3	3	3	3	3	3	4	5	5	4	3	4	2	3	2	3	3	4	3	3	4	4	3	4	3	4	3	4	4	5	5	5	4	4	4	4
5	4	4	3	3	4	4	2	2	2	4	2	2	2	2	2	2	4	4	4	4	4	4	2	4	2	4	4	4	4	4	4	4	4	4	4	4	4	4	4	4	4	4	4	4	4	4	4	4	4
3	3	3	3	3	3	2	3	4	2	2	1	4	4	4	4	4	4	3	3	3	3	3	3	4	3	4	5	4	4	5	4	5	4	4	4	4	4	4	4	4	4	4	4	4	4	4	4	4	4
3	3	3	3	3	3	3	3	2	2	2	1	3	3	3	3	3	4	3	3	3	5	5	4	4	4	2	2	2	2	3	3	3	4	4	4	4	5	4	5	4	3	3	4	4	4	5	5	5	5
2	3	3	2	3	2	2	3	3	3	2	2	4	2	2	2	2	4	2	2	4	4	4	4	4	4	4	4	4	4	4	4	4	4	4	4	4	4	4	4	4	4	4	5	5	5	5	5	5	5
3	3	2	2	3	3	4	3	3	3	3	3	4	4	4	4	4	4	4	4	4	4	4	4	4	4	4	4	4	4	4	4	4	4	4	4	4	4	4	4	4	4	4	4	4	4	4	4	4	4
3	3	3	3	3	3	2	3	4	4	3	3	2	2	2	2	2	4	2	2	4	4	4	4	4	4	4	4	4	4	4	4	4	4	4	4	4	4	4	4	4	4	4	4	4	4	4	4	4	4
3	3	3	3	3	3	2	4	4	3	4	4	4	4	4	4	4	3	3	3	4	5	4	4	4	4	5	5	5	5	5	5	5	4	4	4	4	4	4	4	4	4	4	5	5	5	5	5	5	5
3	3	3	2	3	2	4	4	4	3	4	4	3	3	3	3	3	4	4	4	3	4	3	4	4	4	2	2	2	2	4	4	4	4	4	4	4	4	4	4	4	4	4	4	4	4	4	4	4	4
4	4	3	3	3	2	2	5	2	5	3	5	2	2	2	2	2	4	5	5	1	4	4	4	4	4	4	4	4	4	3	3	3	4	4	4	4	4	4	4	4	4	4	4	4	4	4	4	4	4
2	3	3	2	3	2	3	4	5	5	4	4	5	5	5	5	5	4	5	5	5	4	5	3	3	3	4	4	4	4	4	4	4	5	5	5	3	4	3	4	4	4	4	5	5	5	4	4	4	4
3	3	3	3	3	3	3	4	3	3	3	4	3	3	4	4	4	2	2	3	4	4	4	3	3	3	4	4	4	3	4	3	4	3	3	4	4	4	3	4	3	3	4	3	3	4	3	3	4	3
3	2	2	3	3	2	4	2	4	3	4	2	3	3	3	3	3	4	4	4	3	4	3	3	4	3	4	4	4	4	3	3	3	3	3	3	3	3	3	3	3	3	3	3	3	3	3	3	3	3
3	2	3	3	3	2	5	5	4	3	4	3	3	3	3	3	3	4	3	3	3	3	3	4	4	4	5	5	5	5	5	4	5	3	3	3	3	4	3	4	4	4	4	3	3	3	3	3	3	3
3	3	2	2	2	2	1	1	1	1	5	1	5	5	5	5	5	5	5	5	1	5	1	1	5	1	5	5	5	5	1	1	1	1	1	1	1	1	1	1	1	1	1	1	1	1	1	1	1	1
3	3	3	3	3	3	3	4	3	4	4	4	2	2	2	2	2	4	2	2	4	4	4	3	4	3	4	4	4	4	4	3	4	4	4	4	4	3	4	3	4	4	4	3	3	3	3	3	3	3
3	4	3	3	4	5	3	5	5	1	2	3	5	5	5	5	5	5	3	3	3	2	3	1	1	1	4	3	4	4	3	3	3	3	2	3	2	3	2	3	4	4	4	5	5	5	4	4	4	4
4	2	4	4	4	2	3	3	5	3	1	1	2	2	2	2	2	5	2	2	3	3	3	5	5	5	5	3	5	5	5	5	5	3	3	3	5	5	5	5	3	3	3	5	5	5	5	5	5	5
3	3	3	3	3	3	2	2	2	2	2	2	4	4	4	4	4	4	4	4	4	4	4	4	4	4	4	4	4	4	2	2	2	2	2	2	4	4	4	4	4	4	4	4	3	4	4	3	4	3
3	3	3	3	3	3	5	3	5	5	4	4	5	5	5	5	5	4	5	5	3	4	3	4	4	4	5	4	5	5	5	5	5	5	5	5	4	5	4	5	4	4	4	5	5	5	5	5	5	5
3	3	3	3	2	2	3	1	4	2	2	1	2	2	2	2	2	2	2	2	2	2	2	2	2	2	3	3	3	3	4	4	4	3	3	3	3	3	3	3	4	4	4	3	3	3	3	3	3	3
1	1	1	2	1	1	5	2	4	3	1	4	3	3	3	3	3	3	3	3	3	3	3	3	3	3	3	3	3	3	3	3	3	3	3	3	3	3	3	3	3	3	3	3	3	3	3	3	3	3
3	2	3	2	2	2	5	3	5	5	4	3	2	2	2	2	2	4	3	3	3	4	3	4	4	4	4	3	4	4	3	2	3	4	4	4	3	2	3	2	4	4	4	4	4	4	5	5	5	5
3	3	2	2	2	2	4	5	2	3	2	3	4	4	4	4	4	4	3	3	2	4	2	3	3	3	3	4	3	3	4	2	4	2	2	2	3	3	3	3	2	2	2	2	2	2	2	2	2	2
4	3	3	3	2	2	5	4	4	4	4	4	4	4	4	4	4	4	4	4	4	4	4	4	4	4	4	4	4	4	4	4	4	4	3	4	4	4	4	4	4	4	4	4	4	4	4	4	4	4
3	3	2	2	3	3	3	3	4	3	3	4	4	4	4	4	4	4	4	4	4	4	4	4	4	4	3	3	3	3	3	3	3	4	4	4	3	4	3	4	4	4	4	4	4	4	4	4	4	4
3	3	3	3	3	3	5	2	5	3	4	2	3	3	3	3	3	4	4	4	4	5	4	5	4	5	5	5	5	5	4	3	4	4	4	4	4	4	4	4	4	4	4	4	4	4	4	4	4	4
4	3	3	4	3	4	3	3	4	3	4	2	4	4	4	4	4	4	4	4	3	3	3	4	4	4	3	3	3	3	4	4	4	3	3	3	4	4	4	4	2	3	2	4	4	4	3	3	3	3
3	3	3	3	3	3	4	2	3	3	2	3	4	4	4	4	4	3	4	4	4	3	4	3	3	3	3	3	3	3	3	4	3	4	3	4	3	3	3	3	3	3	3	4	4	4	4	4	4	4
3	3	3	3	3	3	3	4	4	3	2	3	2	2	2	2	2	4	2	2	4	4	4	4	4	4	4	3	4	4	4	4	4	4	4	4	4	4	4	4	4	3	3	4	4	4	4	4	4	4
3	2	2	2	2	2	4	3	5	4	4	5	3	3	3	3	3	4	4	4	4	4	4	4	4	4	5	4	5	5	4	4	4	4	4	4	5	5	5	5	4	4	4	5	5	5	5	5	5	5
4	4	4	4	4	4	4	4	4	4	4	4	5	5	5	5	5	4	4	4	4	4	4	5	5	5	5	5	5	5	5	5	5	5	5	5	5	5	5	5	5	5	5	4	4	4	4	4	4	4
4	4	4	4	4	4	4	4	4	4	4	4	4	4	4	4	4	2	2	2	2	2	2	4	4	4	3	3	3	3	4	4	4	4	4	4	2	2	2	2	2	2	2	3	3	3	3	3	3	3
4	3	3	3	3	4	2	3	4	4	3	3	3	3	3	3	3	3	4	4	2	4	2	5	4	5	5	3	5	5	5	5	5	5	5	5	5	5	5	5	4	3	3	5	5	5	5	5	5	5
2	2	2	4	3	2	2	5	1	1	5	1	1	1	1	1	1	5	5	5	5	5	5	5	5	5	5	5	5	5	5	5	5	5	5	5	5	5	5	5	5	5	5	5	5	5	5	5	5	5
3	3	3	3	3	2	3	2	3	3	3	2	2	2	3	3	2	3	3	3	3	3	3	3	3	3	3	3	3	3	2	2	2	2	2	2	3	3	3	3	3	3	3	3	3	3	3	3	3	3
4	2	3	3	2	2	4	1	3	3	2	1	3	2	3	3	4	2	2	2	3	3	3	2	2	2	3	3	3	3	2	2	2	3	3	3	2	2	2	2	3	3	3	3	3	3	2	2	2	2
3	3	3	2	2	2	5	3	3	3	3	3	2	2	2	2	2	4	3	3	4	4	4	3	4	3	4	4	4	4	4	4	4	4	4	4	4	4	4	4	4	4	4	4	4	4	4	4	4	4
4	2	3	3	2	2	2	5	4	3	4	3	4	4	4	4	4	3	4	4	3	3	3	4	4	4	4	3	4	4	4	4	4	4	5	4	5	4	5	4	4	4	4	4	4	4	4	4	4	4
3	3	3	3	3	3	2	3	2	2	3	1	3	3	3	3	3	4	3	3	3	4	3	3	3	3	4	3	4	4	3	3	3	3	4	3	3	3	3	3	4	4	4	3	3	3	4	4	4	4
3	2	2	2	3	3	3	1	2	1	2	1	4	4	4	4	4	2	4	4	1	4	1	4	3	4	2	2	2	2	4	4	4	1	1	1	3	2	3	2	3	3	3	5	5	5	5	5	5	5
3	2	2	2	2	2	2	3	3	2	2	2	4	4	4	4	4	3	3	3	3	3	3	3	3	3	3	3	4	3	4	4	4	2	2	2	3	3	3	3	2	2	2	3	3	3	3	3	3	3
3	3	3	3	2	2	4	2	3	3	2	2	4	4	4	4	4	3	3	3	2	2	3	3	3	3	4	4	4	4	2	2	2	2	2	2	3	3	2	3	2	2	1	4	4	4	4	4	4	4
3	3	3	3	3	2	3	2	3	3	3	2	2	2	3	3	2	3	3	3	3	3	3	3	3	3	3	3	3	3	2	2	2	2	2	2	3	3	3	3	3	3	3	3	3	3	3	3	3	3
3	2	2	2	3	3	1	1	1	1	1	1	4	4	4	4	4	3	3	3	2	3	2	3	4	3	3	2	3	3	2	2	2	2	2	2	3	2	3	2	2	3	3	2	2	2	4	4	4	4
3	3	3	2	3	2	4	2	5	3	3	2	2	2	2	2	2	5	5	5	2	4	2	3	4	3	5	5	5	5	3	3	3	2	2	2	3	3	3	3	1	2	2	3	3	3	5	5	5	5
4	3	4	2	2	2	4	3	4	1	1	1	3	3	4	3	4	4	4	4	4	4	4	4	4	4	3	4	4	4	2	2	2	2	2	2	2	2	2	2	3	3	3	3	3	3	3	3	3	3
2	2	2	2	2	2	2	2	2	2	2	2	5	5	4	5	4	2	2	2	2	2	1	4	4	4	4	4	4	4	2	2	2	2	2	2	4	4	4	4	4	4	4	4	4	4	3	3	3	3
4	3	3	3	3	3	4	3	3	3	2	4	4	4	4	4	4	4	4	4	3	3	3	4	4	4	4	4	4	4	3	3	3	2	2	2	3	3	3	3	3	3	3	3	3	3	3	3	3	3
3	3	3	3	3	3	3	3	3	2	3	3	3	3	3	3	3	3	3	3	4	4	4	3	2	3	3	3	3	3	2	2	2	2	3	2	4	2	4	2	3	3	3	3	3	3	3	3	3	3
3	3	3	3	3	3	1	2	3	2	2	1	2	2	2	2	2	2	3	3	2	3	2	2	3	2	3	3	3	3	2	2	2	3	3	3	2	3	2	3	2	3	3	2	2	2	3	3	3	3
3	2	2	3	3	2	2	4	4	2	2	2	3	3	3	3	3	3	3	3	3	3	3	3	3	3	3	3	3	3	3	3	3	3	3	3	3	3	3	3	3	3	3	3	3	3	3	3	3	3
3	2	2	3	3	2	2	4	4	2	2	2	3	3	3	3	3	3	3	3	3	3	3	3	3	3	3	3	3	3	3	3	3	3	3	3	3	3	3	3	3	3	3	3	3	3	3	3	3	3
3	3	3	3	3	3	4	3	3	3	3	3	4	4	4	4	4	4	4	4	4	4	4	3	3	3	3	3	3	3	4	5	4	3	3	3	4	4	4	4	4	4	4	4	4	4	3	3	3	3
3	3	3	3	3	3	4	3	3	3	3	3	4	4	4	4	4	4	4	4	4	4	4	3	3	3	3	3	3	3	4	5	4	3	3	3	4	4	4	4	4	4	4	4	4	4	3	3	3	3
4	4	3	3	3	2	4	4	3	3	4	4	4	4	4	4	4	4	4	4	4	4	4	3	3	3	5	4	5	5	4	4	4	3	3	3	3	4	3	4	3	5	5	5	5	5	5	5	5	5
4	3	4	2	2	2	1	1	2	2	1	1	4	4	4	4	4	3	3	3	2	3	3	3	4	3	3	3	3	3	4	4	4	3	3	3	4	3	4	3	2	3	3	4	4	4	5	5	5	5
5	4	4	3	3	4	3	3	4	3	3	1	3	3	3	3	3	4	4	4	4	4	4	4	4	4	4	4	4	4	3	3	3	3	3	3	3	3	3	3	3	3	3	3	3	3	3	3	3	3
4	4	3	3	3	3	4	2	2	2	4	2	3	3	3	3	3	3	5	5	3	4	3	4	4	4	4	4	4	4	3	3	3	3	3	3	3	3	3	3	3	3	3	3	3	3	3	3	3	3
2	2	2	4	3	2	3	3	4	3	3	3	4	4	4	4	4	3	4	4	3	3	3	4	4	4	4	4	4	4	3	3	3	3	3	3	4	3	4	3	3	3	3	3	3	3	3	3	3	3
3	3	3	3	3	3	5	4	4	4	3	3	4	4	4	4	4	4	4	4	3	4	3	4	4	4	4	4	4	4	3	3	3	3	3	3	4	4	4	4	4	4	4	3	3	3	4	4	4	4
3	3	3	3	3	3	3	3	2	3	4	3	3	3	3	3	3	4	4	4	4	4	4	4	4	4	4	4	4	4	4	3	4	3	3	3	3	4	3	4	4	4	4	4	4	4	4	4	4	4
4	3	3	3	2	2	2	2	3	3	3	3	3	3	3	3	3	4	4	4	3	5	3	4	4	4	4	4	4	4	4	4	4	3	4	3	4	4	4	4	3	4	4	4	4	4	4	4	4	4
3	3	3	3	3	3	4	4	3	3	4	4	4	4	4	4	4	4	3	3	4	4	4	4	4	4	4	4	4	4	4	4	4	3	4	3	4	4	4	4	4	4	4	4	4	4	4	4	4	4
3	3	3	3	3	3	5	3	4	4	3	3	4	4	4	4	4	5	4	4	4	4	4	5	5	5	4	3	4	4	4	4	4	3	4	3	4	4	4	4	4	5	5	4	4	4	4	4	4	4
4	3	3	3	3	3	3	4	3	4	4	4	4	4	4	4	4	3	4	4	5	4	5	4	4	4	3	5	3	3	4	4	4	4	3	4	5	4	5	4	4	3	3	4	4	4	4	4	4	4
3	3	3	3	3	3	4	3	4	4	4	4	2	4	4	4	4	4	3	3	2	3	3	4	4	4	2	3	2	3	4	2	4	3	4	4	4	4	4	4	3	2	2	3	3	3	2	2	2	2
4	2	4	4	4	2	2	3	4	4	2	3	4	4	4	4	4	2	2	2	3	4	4	2	2	2	4	4	4	4	2	2	2	4	4	4	4	4	4	4	4	4	4	4	4	4	4	4	4	4
4	2	4	4	4	2	2	3	4	4	2	3	4	4	4	4	4	2	2	2	3	4	4	2	2	2	4	4	4	4	2	2	2	4	4	4	4	4	4	4	4	4	4	4	4	4	4	4	4	4
3	3	3	3	3	3	3	3	4	2	4	4	3	3	3	3	3	4	4	4	3	3	3	3	3	3	4	4	4	4	3	3	3	4	4	4	3	5	3	5	4	3	3	4	4	4	3	3	3	3
3	3	2	2	3	3	3	3	3	3	3	3	3	3	3	3	3	3	3	3	3	2	3	3	4	3	4	3	4	4	2	3	2	4	4	4	2	3	2	3	2	3	3	3	3	3	3	3	3	3
4	4	4	4	4	4	4	1	4	1	3	1	3	3	3	3	3	4	3	3	3	3	3	4	3	4	4	4	4	4	4	4	4	4	4	4	4	4	4	4	3	3	3	5	5	5	5	5	5	5
3	4	3	3	4	5	1	1	1	1	1	1	4	4	4	4	4	5	5	5	5	5	5	4	4	4	4	4	4	4	4	4	4	4	4	4	4	4	4	4	4	4	4	3	3	3	3	3	3	3
4	2	3	3	2	2	1	1	1	3	1	1	4	4	4	4	4	4	4	4	4	4	4	4	4	4	4	4	4	4	4	4	4	4	4	4	4	4	4	4	4	4	4	4	4	4	4	4	4	4
3	3	2	2	3	3	4	3	4	2	2	1	2	2	2	2	2	4	4	4	3	4	3	4	4	4	4	4	4	4	4	4	4	4	4	4	4	4	4	4	3	3	3	4	4	4	4	4	4	4
3	3	3	3	3	3	5	4	4	1	1	2	1	1	1	1	1	4	2	2	2	4	2	4	4	4	4	4	4	4	4	4	4	4	4	4	4	4	4	4	4	4	4	5	5	5	5	5	5	5
3	3	3	3	3	3	1	2	4	4	4	2	4	4	4	4	4	4	4	4	4	4	4	4	4	4	4	4	4	4	4	4	4	4	4	4	4	4	4	4	4	4	4	4	4	4	4	4	4	4
2	4	4	4	4	2	2	4	4	4	4	2	3	3	3	3	3	4	4	3	3	3	3	4	4	4	3	3	3	3	3	4	4	4	4	4	4	4	4	4	4	4	4	3	3	3	3	3	3	3
4	3	3	3	3	3	3	3	2	2	3	3	3	3	3	3	3	3	4	4	2	2	2	4	4	4	4	4	4	4	4	4	4	4	4	4	4	4	4	4	3	3	3	5	5	5	5	5	5	5
4	4	4	4	4	4	3	3	3	3	3	3	5	5	5	5	5	4	4	4	4	4	4	4	4	4	4	4	4	4	4	4	4	4	4	4	4	4	4	4	4	4	4	4	4	4	4	4	4	4
1	1	1	2	1	1	2	4	4	4	3	4	3	3	3	3	3	4	4	4	4	4	4	4	4	4	4	4	4	4	4	4	4	4	4	4	4	4	4	4	4	4	4	4	4	4	4	4	4	4
2	3	4	3	3	3	4	5	4	4	3	4	4	4	4	4	4	4	4	4	4	4	4	4	4	4	4	4	4	4	3	4	3	4	4	4	4	4	4	4	4	4	4	4	4	4	4	4	4	4
4	4	4	4	4	4	4	4	4	4	4	4	4	4	4	4	4	4	4	4	4	4	4	4	4	4	4	4	4	4	4	4	4	4	4	4	4	4	4	4	4	4	4	4	4	4	4	4	4	4
3	3	3	3	3	3	4	1	1	1	4	4	4	4	4	4	4	2	2	2	3	5	3	5	3	5	4	4	4	4	3	3	3	4	4	4	4	4	4	4	3	3	3	4	4	4	5	5	5	5
4	3	3	3	3	3	4	2	5	4	4	1	2	5	5	5	5	4	5	5	4	4	4	5	4	5	4	4	4	4	5	3	5	4	4	4	4	2	4	2	4	3	3	5	5	5	5	5	5	5
4	4	4	4	4	4	4	4	4	4	4	4	5	5	5	5	5	5	4	4	2	2	2	5	5	5	4	4	4	4	4	4	4	4	4	4	4	4	4	4	4	4	4	4	4	4	4	4	4	4
3	3	3	3	3	3	5	3	4	3	4	4	4	4	4	4	4	5	4	4	4	3	4	4	3	4	3	4	3	3	3	4	3	4	5	4	3	4	3	4	3	4	4	3	3	3	3	3	3	3
3	3	3	3	2	2	4	3	2	4	3	2	2	2	2	2	2	4	4	4	4	4	4	5	5	5	5	5	5	5	4	4	4	5	4	5	5	4	5	4	3	3	3	4	4	4	5	5	5	5
5	3	3	3	3	3	5	1	1	5	5	1	1	5	5	5	5	5	5	5	5	5	5	5	5	5	5	5	5	5	5	5	5	5	5	5	5	5	5	5	5	4	4	5	5	5	5	5	5	5
5	4	4	3	3	4	5	5	5	3	3	4	4	4	4	4	4	4	4	4	5	5	5	5	5	5	5	5	5	5	5	5	5	5	5	5	4	4	4	4	3	3	3	5	5	5	5	5	5	5
3	3	3	3	3	2	5	5	5	5	5	5	5	5	5	5	5	5	5	5	5	3	5	5	5	5	5	5	5	5	5	5	5	5	5	5	5	5	5	5	5	5	5	5	5	5	5	5	5	5
4	4	4	4	4	4	4	4	4	4	4	4	4	4	4	4	4	4	4	4	4	4	4	4	4	4	4	4	4	4	4	4	4	2	2	2	3	3	3	3	3	3	3	3	3	3	3	3	3	3
3	2	3	2	2	2	2	2	2	2	2	2	5	5	5	5	5	5	5	5	2	2	2	4	4	4	4	3	4	4	2	2	2	2	4	2	4	4	4	4	3	3	3	5	5	5	5	5	5	5
3	3	3	3	3	3	3	3	3	3	3	3	4	3	4	4	4	3	3	3	4	4	4	3	3	3	3	3	3	3	3	3	3	3	3	3	3	3	3	3	3	3	3	3	3	3	3	3	3	3
4	4	4	4	4	2	5	3	4	5	5	1	3	3	3	3	3	2	3	2	3	3	3	4	4	4	4	4	4	4	4	4	4	4	4	4	4	4	4	4	4	4	4	4	4	4	4	4	4	4
4	4	4	4	4	4	4	4	4	4	4	4	4	4	4	4	4	2	2	2	2	2	2	4	4	4	3	3	3	3	4	4	4	4	4	4	2	2	2	2	2	2	2	3	3	3	3	3	3	3
3	3	3	3	3	3	5	1	1	1	1	1	1	1	1	1	1	5	5	5	4	5	4	1	5	1	5	5	5	5	5	5	5	3	3	3	5	5	5	5	3	3	3	5	5	5	5	5	5	5
3	2	4	4	4	4	5	4	4	3	4	3	3	3	3	3	3	3	4	4	4	4	4	2	3	2	3	4	3	3	4	4	4	4	3	4	3	4	3	4	3	4	4	3	3	3	2	2	2	2
3	3	3	3	3	3	3	2	5	3	3	4	3	3	3	3	3	4	4	4	5	5	5	5	5	5	4	4	4	4	5	5	5	4	4	4	5	5	5	5	3	3	3	4	4	4	4	4	4	4
3	3	3	3	3	3	2	2	4	2	2	1	2	2	2	2	2	4	2	2	3	4	3	5	4	5	5	5	5	5	3	3	3	2	2	2	4	4	4	4	3	4	4	5	5	5	5	5	5	5
3	3	3	3	3	3	3	2	4	3	2	4	4	4	4	4	4	3	4	4	4	4	4	3	4	3	5	5	5	5	3	4	3	4	4	4	4	5	4	5	5	5	5	5	5	5	5	5	5	5
3	3	2	3	3	3	3	3	4	3	3	1	3	3	3	3	3	2	4	4	2	3	2	3	4	3	4	3	4	4	3	4	3	3	3	3	4	4	4	4	4	4	4	5	5	5	5	5	5	5
4	3	3	3	3	3	2	2	2	2	4	2	3	3	3	3	3	3	2	2	2	3	2	3	3	3	3	3	3	3	3	3	3	3	3	3	3	3	3	3	3	3	3	3	3	3	3	3	3	3
3	4	3	3	3	3	4	2	3	3	3	2	4	4	4	4	4	3	3	3	3	3	3	3	4	3	3	4	3	3	3	3	3	3	3	3	3	4	3	4	4	4	4	4	4	4	4	4	4	4
4	4	4	4	4	4	4	2	4	3	3	3	4	4	4	4	4	4	3	3	3	4	3	4	4	4	4	4	4	4	4	4	4	3	3	3	3	3	3	3	3	4	4	2	2	2	2	2	2	2
4	3	3	3	2	2	3	3	3	2	2	2	5	5	4	4	4	3	3	3	2	2	2	4	4	4	4	4	4	4	4	4	4	4	4	4	4	4	4	4	3	3	3	3	3	3	3	3	3	3
4	3	3	3	2	2	3	3	3	2	2	2	5	5	4	4	4	3	3	3	2	2	2	4	4	4	4	4	4	4	4	4	4	4	4	4	4	4	4	4	3	3	3	3	3	3	3	3	3	3
3	3	3	3	3	3	3	1	3	2	4	3	3	3	3	3	3	3	3	3	4	4	4	4	4	4	3	3	3	3	5	5	5	4	4	4	5	5	5	5	5	5	5	3	3	3	4	4	4	4
3	4	3	3	3	3	3	2	2	2	2	2	5	5	5	5	5	5	5	5	5	5	5	5	5	5	5	5	5	5	5	5	5	5	5	5	5	5	5	5	5	5	5	5	5	5	5	5	5	5
3	3	3	3	3	3	5	3	4	3	5	5	3	5	5	5	5	3	5	5	4	5	5	5	5	5	5	4	5	4	5	5	5	5	5	5	5	5	5	5	4	4	4	5	5	5	5	5	5	5
3	3	3	3	3	3	3	4	3	3	3	3	5	5	5	5	5	1	5	5	2	2	2	3	3	3	4	4	4	4	3	4	3	1	1	1	4	4	4	4	4	3	3	4	4	4	4	4	4	4
4	4	4	4	4	4	4	4	4	4	4	4	4	4	4	4	4	2	2	2	1	1	1	2	2	2	3	3	2	3	3	3	1	2	2	2	2	2	2	2	2	2	2	3	3	3	2	2	2	2
3	3	3	3	3	2	3	2	3	3	3	2	2	2	3	3	2	3	3	3	3	3	3	3	3	3	3	3	3	3	2	2	2	2	2	2	3	3	3	3	3	3	3	3	3	3	3	3	3	3
4	3	4	2	2	2	4	3	4	1	1	1	3	3	4	3	4	4	4	4	4	4	4	4	4	4	3	4	4	4	2	2	2	2	2	2	2	2	2	2	3	3	3	3	3	3	3	3	3	3
4	4	4	4	4	4	3	5	5	1	2	3	5	5	5	5	5	5	3	3	3	2	3	1	1	1	4	3	4	4	3	3	3	3	2	3	2	3	2	3	4	4	4	5	5	5	4	4	4	4
3	3	3	2	2	2	1	3	3	1	2	2	3	3	3	3	3	3	3	3	2	2	2	3	3	3	3	3	3	3	3	3	3	3	3	3	2	2	2	2	2	2	2	3	3	3	3	3	3	3
2	2	2	2	2	2	2	4	4	2	2	2	3	3	3	3	3	3	3	3	3	3	3	3	3	3	3	3	3	3	3	3	3	3	3	3	3	3	3	3	3	3	3	3	3	3	3	3	3	3
3	3	3	3	3	3	1	3	3	3	3	3	4	5	5	5	5	4	5	5	3	4	4	3	4	3	4	4	4	4	4	4	4	3	3	3	3	3	3	3	3	3	3	4	4	4	5	5	5	5
4	4	4	4	4	2	4	4	2	2	5	3	4	4	4	4	4	4	2	2	4	4	4	4	4	4	4	4	4	4	4	4	4	3	3	3	3	3	3	3	3	3	3	4	4	4	4	4	4	4
3	3	3	3	3	3	4	3	4	3	4	4	2	2	2	2	2	4	4	4	4	4	4	4	4	4	4	4	4	4	3	3	3	3	3	3	4	4	4	4	3	3	3	3	3	3	3	3	3	3
3	3	3	3	3	3	3	5	2	3	4	1	3	3	3	3	3	4	5	5	2	3	2	4	5	4	5	5	5	5	5	5	5	3	3	3	3	3	3	3	4	4	4	5	5	5	5	5	5	5
3	3	3	3	3	3	3	4	3	3	3	4	3	3	4	4	4	2	2	3	4	4	4	3	3	3	4	4	4	3	4	3	4	3	3	4	4	4	3	4	3	3	4	3	3	4	3	3	4	3
2	2	2	4	3	2	2	2	2	4	4	2	2	4	4	3	4	4	4	3	4	3	4	3	3	4	4	4	4	4	4	4	4	3	3	4	2	2	2	2	2	2	2	2	2	2	2	2	2	2
3	3	3	3	3	3	4	2	2	3	3	4	4	4	4	4	4	3	3	3	4	5	4	4	4	4	4	3	4	4	3	4	3	4	3	4	4	2	4	2	2	3	3	4	4	4	5	5	5	5
4	4	4	4	3	3	4	4	4	4	2	2	3	3	3	3	3	3	3	3	3	3	3	3	3	3	3	3	3	3	3	3	3	4	4	4	4	4	4	4	4	4	4	3	3	3	3	3	3	3
3	4	3	3	4	5	3	3	3	3	4	4	4	4	4	4	4	3	3	3	3	3	3	3	3	3	3	3	3	3	3	3	3	4	4	4	3	3	3	3	3	3	3	3	3	3	3	3	3	3
3	4	3	3	4	5	3	3	3	3	4	4	4	4	4	4	4	3	3	3	3	3	3	3	3	3	3	3	3	3	3	3	3	4	4	4	3	3	3	3	3	3	3	3	3	3	3	3	3	3
3	3	3	3	3	3	2	3	2	3	3	3	2	2	2	2	2	4	4	4	3	4	3	3	4	3	4	4	4	4	4	4	4	4	4	4	3	3	3	3	3	3	3	4	4	4	4	4	4	4
2	3	4	3	3	3	5	5	5	3	1	1	2	2	2	2	2	1	2	2	4	5	4	4	4	4	4	4	4	4	3	4	3	4	4	4	1	1	1	1	4	2	2	4	4	4	5	5	5	5
3	3	3	3	3	3	5	5	5	1	2	1	1	1	1	1	1	5	4	4	4	4	4	4	4	4	4	4	4	4	4	4	4	4	4	4	5	3	5	3	5	3	3	4	4	4	4	4	4	4
2	2	2	2	2	2	1	1	1	2	2	1	4	4	4	4	4	4	4	4	4	4	4	4	4	4	4	4	4	4	4	4	4	4	4	4	4	4	4	4	4	4	4	4	4	4	4	4	4	4
2	2	2	2	2	2	1	1	1	2	2	1	4	4	4	4	4	4	4	4	4	4	4	4	4	4	4	4	4	4	4	4	4	4	4	4	4	4	4	4	4	4	4	4	4	4	4	4	4	4
4	4	3	3	3	3	5	4	4	2	4	1	4	4	4	4	4	4	4	4	4	4	4	4	4	4	4	4	4	4	4	4	4	4	4	4	4	4	4	4	4	4	4	2	2	2	2	3	2	2
4	4	3	3	3	3	5	4	4	2	4	1	4	4	4	4	4	4	4	4	4	4	4	4	4	4	4	4	4	4	4	4	4	4	4	4	4	4	4	4	4	4	4	2	2	2	2	3	2	2
2	4	4	4	4	2	2	4	4	4	4	2	3	3	3	3	3	4	4	3	3	3	3	4	4	4	3	3	3	3	3	4	4	4	4	4	4	4	4	4	4	4	4	3	3	3	3	3	3	3
4	4	4	3	3	3	4	3	3	3	4	4	3	3	3	4	4	4	4	4	4	4	4	4	4	4	4	4	4	4	4	4	4	4	4	4	4	4	4	4	4	4	4	4	4	4	4	4	4	4
4	4	4	3	3	3	4	3	3	3	4	4	3	3	3	4	4	4	4	4	4	4	4	4	4	4	4	4	4	4	4	4	4	4	4	4	4	4	4	4	4	4	4	4	4	4	4	4	4	4
4	4	4	4	4	4	4	4	4	4	4	4	4	4	4	4	4	4	4	4	4	4	4	4	4	4	4	4	4	4	4	4	4	4	4	4	4	4	4	4	4	4	4	4	4	4	4	4	4	4
3	2	4	4	4	4	3	1	5	4	4	5	4	4	4	4	5	3	3	3	3	3	3	4	4	4	4	4	4	4	4	4	4	4	4	4	4	4	4	4	4	4	4	4	4	4	4	4	4	4
3	2	2	2	3	3	5	5	4	5	5	3	4	4	4	4	4	4	4	4	5	4	5	4	3	4	2	2	2	2	4	5	4	5	5	5	4	2	4	2	1	3	3	5	5	5	5	5	5	5
4	4	4	3	3	3	4	3	4	2	3	3	5	5	5	5	5	5	5	5	5	4	5	5	4	5	5	5	5	5	5	4	5	5	5	5	5	5	5	5	5	5	5	5	5	5	5	5	5	5
4	4	4	3	3	3	5	5	5	3	2	2	5	5	5	5	5	5	3	3	2	5	2	5	5	5	5	5	5	5	5	5	5	5	5	5	5	3	5	3	3	5	5	5	5	5	5	5	5	5
2	4	4	4	4	2	4	4	4	4	4	4	5	5	5	5	5	4	4	4	4	4	4	5	5	5	5	5	5	5	5	5	5	5	5	5	5	5	5	5	5	5	5	4	4	4	4	4	4	4
5	4	4	3	3	4	5	5	5	3	3	4	4	4	4	4	4	4	4	4	5	5	5	5	5	5	5	5	5	5	5	5	5	5	5	5	4	4	4	4	3	3	3	5	5	5	5	5	5	5
4	4	4	4	4	4	4	5	5	4	3	2	1	2	2	2	2	5	4	4	3	5	5	3	4	3	5	5	5	5	5	5	5	2	1	1	3	4	3	4	3	3	3	5	5	5	5	5	5	5
4	3	3	3	3	3	4	2	2	2	2	2	2	2	2	2	2	4	4	4	2	4	4	2	4	2	4	4	4	4	2	2	2	2	2	2	2	2	2	2	2	2	2	2	2	2	2	2	2	2
3	3	3	3	3	2	3	2	3	3	3	2	2	2	3	3	2	3	3	3	3	3	3	3	3	3	3	3	3	3	2	2	2	2	2	2	3	3	3	3	3	3	3	3	3	3	3	3	3	3
4	2	4	4	4	2	4	2	4	3	2	3	3	3	3	3	3	3	3	3	4	3	4	4	2	4	2	3	2	2	3	3	3	3	2	3	3	3	3	3	2	3	3	3	3	3	2	2	2	2
3	3	3	3	3	3	3	1	3	2	2	2	2	2	2	2	2	3	3	3	3	4	3	3	3	3	4	4	4	4	4	3	4	3	3	3	4	4	4	4	3	3	3	4	4	4	4	4	4	4
3	3	3	3	3	3	4	3	4	2	3	4	2	4	4	4	4	3	4	4	3	3	3	3	3	3	3	3	3	3	3	3	3	3	3	3	4	1	4	1	2	2	2	3	3	3	4	4	4	4
3	3	3	3	3	3	2	3	4	4	2	3	4	4	4	4	4	2	2	2	3	4	4	2	2	2	4	4	4	4	2	2	2	4	4	4	4	4	4	4	4	4	4	4	4	4	4	4	4	4
3	3	3	3	3	2	3	3	3	3	3	3	3	3	3	3	3	4	3	3	3	4	3	3	4	3	4	4	4	4	4	4	4	4	4	4	3	3	3	3	4	4	4	4	4	4	4	4	4	4
3	3	3	3	3	3	1	5	5	3	5	3	5	5	5	5	5	3	4	4	3	4	3	4	4	4	3	3	3	3	4	4	4	4	4	4	4	5	4	5	3	4	4	4	4	4	3	3	3	3
4	4	4	4	4	4	4	4	4	4	4	4	5	5	5	5	5	5	4	4	2	2	2	5	5	5	4	4	4	4	4	4	4	4	4	4	4	4	4	4	4	4	4	4	4	4	4	4	4	4
4	4	4	4	4	4	1	1	1	1	1	1	1	1	1	1	1	1	5	5	5	5	5	5	1	5	1	1	1	1	5	5	5	5	1	5	1	5	1	5	5	5	5	5	5	5	5	5	5	5
4	4	4	4	4	4	4	4	4	4	4	4	5	5	5	5	5	4	4	4	4	4	4	5	5	5	5	5	5	5	5	5	5	5	5	5	5	5	5	5	5	5	5	4	4	4	4	4	4	4
3	3	3	3	3	3	3	3	3	3	3	3	4	4	3	4	3	3	3	3	3	3	3	3	3	3	3	3	3	3	4	4	4	3	3	3	2	2	2	2	3	3	3	3	3	3	3	3	3	3
3	3	3	3	3	3	4	3	4	3	3	3	4	4	4	4	4	4	4	4	4	4	4	4	4	4	4	4	4	4	4	4	4	4	4	4	4	4	4	4	4	4	4	4	4	4	4	4	4	4
3	2	3	3	3	2	5	3	4	2	3	2	4	4	4	4	4	4	5	5	4	5	4	4	5	4	5	4	5	5	4	5	4	4	5	4	4	5	4	5	4	4	4	4	4	4	4	4	4	4
4	4	3	3	3	2	2	3	2	2	3	2	3	3	3	3	3	3	3	3	3	4	3	3	3	3	3	3	3	3	3	3	3	3	3	3	2	3	2	3	3	2	2	3	3	3	3	3	3	3
3	3	3	3	3	3	3	3	2	2	2	2	3	3	3	3	3	4	5	5	2	4	2	3	3	3	4	5	4	4	3	4	3	3	4	3	3	3	3	3	3	3	3	4	4	4	5	5	5	5
4	3	3	3	3	3	5	1	4	1	3	2	2	2	2	2	2	4	4	4	3	4	3	2	4	2	4	4	4	4	4	4	4	4	4	4	4	4	4	4	3	3	3	4	4	4	4	4	4	4
3	2	3	3	3	2	5	2	2	2	2	2	3	3	3	3	3	3	3	3	3	3	3	3	3	3	4	3	4	4	4	4	4	4	4	4	3	3	3	3	3	3	3	4	4	4	4	4	4	4
3	3	3	3	3	3	4	4	4	4	5	4	1	1	1	1	1	4	3	3	4	5	4	5	5	5	5	5	5	5	5	5	5	4	5	4	5	5	5	5	5	5	5	5	5	5	5	5	5	5
3	3	3	3	3	3	2	4	3	3	3	3	1	1	1	1	1	5	3	3	3	4	3	5	5	5	5	5	5	5	4	4	4	4	4	4	4	4	4	4	5	5	5	4	4	4	5	5	5	5
4	4	3	3	4	3	4	4	4	4	4	4	5	4	5	5	4	4	4	4	4	4	4	4	4	4	4	4	4	4	4	4	4	2	2	2	2	2	2	2	2	2	2	4	4	4	4	4	4	4
3	2	2	2	2	2	2	3	3	2	2	2	4	4	4	4	4	3	3	3	3	3	3	3	3	3	3	3	4	3	4	4	4	2	2	2	3	3	3	3	2	2	2	3	3	3	3	3	3	3
3	3	3	3	3	2	4	4	4	2	4	2	4	4	4	4	4	4	4	4	2	4	2	3	4	3	4	4	4	4	4	4	4	2	2	2	3	2	3	2	3	3	3	4	4	4	4	4	4	4
3	3	3	3	3	3	2	2	2	2	2	2	4	4	4	4	4	4	4	4	4	4	4	4	4	4	4	4	4	4	2	2	2	2	2	2	4	4	4	4	4	4	4	4	3	4	4	3	4	3
3	3	3	2	2	2	1	3	3	1	2	2	3	3	3	3	3	3	3	3	2	2	2	3	3	3	3	3	3	3	3	3	3	3	3	3	2	2	2	2	2	2	2	3	3	3	3	3	3	3
3	3	3	3	3	3	3	3	3	3	3	3	4	4	3	4	3	3	3	3	3	3	3	3	3	3	3	3	3	3	4	4	4	3	3	3	2	2	2	2	3	3	3	3	3	3	3	3	3	3
4	3	3	3	3	3	3	3	3	3	3	3	3	3	3	3	3	3	3	3	3	3	3	3	3	3	3	3	3	3	3	3	3	3	3	3	3	3	3	3	3	3	3	3	3	3	3	3	3	3
5	4	4	3	3	4	2	4	4	2	2	2	2	2	2	2	2	4	4	4	3	4	3	4	4	4	4	4	4	4	4	4	4	3	3	3	3	3	3	3	3	3	3	3	3	3	3	3	3	3
3	3	3	3	3	3	5	1	3	5	5	2	3	3	3	3	3	4	3	3	3	4	4	4	4	4	4	4	4	4	3	3	3	3	3	3	4	4	4	4	4	4	4	4	4	4	4	4	4	4
4	4	4	4	4	2	5	5	5	5	3	1	5	5	5	5	5	5	5	5	3	5	3	5	4	5	5	5	5	5	3	3	3	3	3	3	3	3	3	3	4	4	4	4	4	4	4	4	4	4
3	4	3	3	4	5	4	1	3	2	3	1	1	1	1	1	1	4	4	4	5	5	5	5	5	5	4	4	4	4	5	4	5	3	3	3	4	4	4	4	4	4	4	4	4	4	4	4	4	4
4	4	4	4	4	4	2	3	5	2	3	4	2	3	3	3	3	4	5	5	4	4	4	4	4	4	3	2	3	2	1	2	1	4	3	3	3	4	3	4	2	4	4	3	3	3	2	2	2	2
2	2	2	4	3	2	3	3	4	3	3	3	4	4	4	4	4	4	4	4	4	4	4	4	4	4	4	4	4	4	4	4	4	4	3	4	2	4	2	4	4	3	3	3	3	3	3	3	3	3
3	3	2	2	2	2	5	1	3	3	3	3	2	2	2	2	2	5	5	5	3	1	3	1	1	1	2	3	2	2	3	2	3	4	4	4	2	3	2	3	2	3	3	3	3	3	3	3	3	3
2	4	4	4	4	2	3	2	4	3	4	4	4	4	4	4	4	5	4	4	4	4	4	3	4	3	3	4	3	3	4	3	4	4	4	4	3	4	3	4	4	4	4	4	4	4	4	4	4	4
2	4	4	4	4	2	4	2	4	4	2	2	4	4	4	4	4	4	4	4	2	4	4	4	3	4	4	3	4	3	4	4	4	4	4	4	4	4	4	4	3	3	3	4	4	4	4	4	4	4
2	3	3	2	3	2	4	4	3	4	3	2	2	2	2	2	2	3	3	3	4	4	4	4	4	4	4	4	4	4	4	4	4	4	4	4	4	4	4	4	4	4	4	4	4	4	4	4	4	4
3	3	3	3	3	3	3	3	4	4	4	4	4	4	4	4	4	4	4	4	4	4	4	4	4	4	4	4	4	4	4	4	4	4	4	4	4	4	4	4	4	4	4	4	4	4	4	4	4	4
4	4	4	4	4	4	4	4	4	4	4	4	2	3	4	3	2	4	4	4	4	4	4	4	4	4	4	4	4	4	4	4	4	4	4	4	3	3	2	3	4	4	4	4	4	4	4	4	4	4
2	3	3	3	3	2	4	4	4	4	4	4	4	4	4	4	4	4	5	5	4	4	4	4	4	4	4	4	4	4	4	4	4	4	4	4	4	4	4	4	4	4	4	4	4	4	4	4	4	4
3	3	3	3	3	3	4	4	4	4	4	4	3	3	3	3	3	4	4	4	4	4	4	4	4	4	4	4	4	4	4	4	4	4	4	4	4	4	4	4	4	4	4	4	4	4	4	4	4	4
3	3	3	3	3	3	3	4	4	4	4	4	1	1	1	1	1	4	4	4	4	4	4	4	5	4	3	3	3	3	4	4	4	4	4	4	3	3	3	3	4	5	5	5	5	5	5	5	5	5
3	3	3	3	3	3	4	1	3	3	3	3	4	4	4	4	5	4	5	5	4	4	4	5	5	5	4	4	4	4	3	3	3	4	4	4	4	5	5	4	4	4	4	4	4	4	4	4	4	4
3	3	3	3	3	3	4	1	3	3	3	3	4	4	4	4	5	4	5	5	4	4	4	5	5	5	4	4	4	4	3	3	3	4	4	4	4	5	5	4	4	4	4	4	4	4	4	4	4	4
3	4	3	3	3	3	3	4	3	4	3	4	5	4	4	5	5	4	4	3	4	3	3	4	4	4	4	4	5	5	4	4	4	5	4	4	3	3	3	3	4	4	5	4	4	4	5	5	5	5
4	4	4	4	3	3	4	5	4	4	5	5	5	5	5	5	5	4	5	5	4	5	4	5	5	5	5	4	5	5	4	4	4	4	5	4	5	5	5	5	5	5	5	5	5	5	5	5	5	5
5	4	4	3	3	4	3	5	4	2	3	3	2	2	2	2	2	4	1	1	1	3	1	4	4	4	3	3	3	3	2	5	2	5	4	5	3	2	3	2	1	2	2	3	3	3	3	3	3	3
2	3	3	2	3	2	3	5	1	3	3	5	1	1	1	1	1	5	5	5	3	3	3	5	5	5	5	5	5	5	5	5	5	5	5	5	5	5	5	5	3	3	3	5	5	5	5	5	5	5
3	4	3	3	3	3	5	1	4	4	1	1	1	1	1	1	1	4	1	1	4	3	4	2	4	2	2	2	2	2	2	3	2	3	3	3	2	4	2	4	4	4	4	4	4	4	4	4	4	4
3	3	3	3	3	3	3	3	4	3	4	2	4	4	4	4	4	4	4	4	3	3	3	4	4	4	3	3	3	3	4	4	4	3	3	3	4	4	4	4	2	3	2	4	4	4	3	3	3	3
3	3	3	2	2	3	4	5	4	4	4	4	4	4	4	4	4	4	3	3	4	3	4	4	4	4	4	3	4	4	4	4	4	4	3	4	4	4	4	4	4	4	4	3	3	3	3	3	3	3
4	4	4	3	3	3	3	2	4	2	2	5	3	3	3	3	3	4	3	3	2	4	2	3	3	3	4	4	4	4	3	3	3	4	4	4	3	3	3	3	4	4	4	3	3	3	3	3	3	3
4	3	3	3	3	4	5	5	5	5	5	5	5	3	3	3	3	5	3	3	5	5	5	5	5	5	5	5	5	5	5	5	5	5	5	5	5	5	5	5	5	5	5	5	5	5	5	5	5	5
3	2	3	3	3	2	4	4	4	3	2	3	3	3	3	3	3	3	1	1	2	3	2	4	4	4	2	3	2	2	3	3	3	4	2	4	2	3	2	3	2	2	2	3	3	3	2	2	2	2
3	2	3	2	2	2	3	3	4	3	4	2	4	4	4	4	4	4	4	4	3	3	3	4	4	4	3	3	3	3	4	4	4	3	3	3	4	4	4	4	2	3	2	4	4	4	3	3	3	3
3	3	3	3	3	3	3	3	4	3	4	2	4	4	4	4	4	4	4	4	3	3	3	4	4	4	3	3	3	3	4	4	4	3	3	3	4	4	4	4	2	3	2	4	4	4	3	3	3	3
3	2	2	2	3	3	3	3	4	3	4	2	4	4	4	4	4	4	4	4	3	3	3	4	4	4	3	3	3	3	4	4	4	3	3	3	4	4	4	4	2	3	2	4	4	4	3	3	3	3
2	3	4	3	3	3	3	3	4	3	4	2	4	4	4	4	4	4	4	4	3	3	3	4	4	4	3	3	3	3	4	4	4	3	3	3	4	4	4	4	2	3	2	4	4	4	3	3	3	3
4	4	3	3	3	2	3	3	4	3	4	2	4	4	4	4	4	4	4	4	3	3	3	4	4	4	3	3	3	3	4	4	4	3	3	3	4	4	4	4	2	3	2	4	4	4	3	3	3	3
4	4	4	4	4	4	3	3	4	3	4	2	4	4	4	4	4	4	4	4	3	3	3	4	4	4	3	3	3	3	4	4	4	3	3	3	4	4	4	4	2	3	2	4	4	4	3	3	3	3
3	3	3	3	3	3	3	3	4	3	4	2	4	4	4	4	4	4	4	4	3	3	3	4	4	4	3	3	3	3	4	4	4	3	3	3	4	4	4	4	2	3	2	4	4	4	3	3	3	3
2	3	3	2	3	2	3	3	4	3	4	2	4	4	4	4	4	4	4	4	3	3	3	4	4	4	3	3	3	3	4	4	4	3	3	3	4	4	4	4	2	3	2	4	4	4	3	3	3	3
2	2	3	3	3	3	3	3	4	3	4	2	4	4	4	4	4	4	4	4	3	3	3	4	4	4	3	3	3	3	4	4	4	3	3	3	4	4	4	4	2	3	2	4	4	4	3	3	3	3
3	2	3	3	3	2	3	3	4	3	4	2	4	4	4	4	4	4	4	4	3	3	3	4	4	4	3	3	3	3	4	4	4	3	3	3	4	4	4	4	2	3	2	4	4	4	3	3	3	3
4	4	4	3	3	3	3	3	4	3	4	2	4	4	4	4	4	4	4	4	3	3	3	4	4	4	3	3	3	3	4	4	4	3	3	3	4	4	4	4	2	3	2	4	4	4	3	3	3	3
4	4	3	3	3	3	3	3	4	3	4	2	4	4	4	4	4	4	4	4	3	3	3	4	4	4	3	3	3	3	4	4	4	3	3	3	4	4	4	4	2	3	2	4	4	4	3	3	3	3
1	1	1	2	1	1	3	3	4	3	4	2	4	4	4	4	4	4	4	4	3	3	3	4	4	4	3	3	3	3	4	4	4	3	3	3	4	4	4	4	2	3	2	4	4	4	3	3	3	3
3	3	3	3	3	2	2	4	2	2	3	2	2	2	2	2	2	4	5	5	2	3	2	4	4	4	4	4	4	4	4	4	4	4	4	4	4	4	4	4	3	3	3	5	5	5	5	5	5	5
4	3	3	4	3	4	2	4	3	2	4	1	2	2	2	2	2	4	4	4	3	3	3	3	4	3	4	4	4	4	3	4	3	5	5	5	4	4	4	4	3	3	3	5	5	5	5	5	5	5
3	3	3	3	3	3	2	4	3	2	4	1	2	2	2	2	2	4	4	4	3	3	3	3	4	3	4	4	4	4	3	4	3	5	5	5	4	4	4	4	3	3	3	5	5	5	5	5	5	5
4	3	4	2	2	2	2	4	3	2	4	1	2	2	2	2	2	4	4	4	3	3	3	3	4	3	4	4	4	4	3	4	3	5	5	5	4	4	4	4	3	3	3	5	5	5	5	5	5	5
3	3	3	3	3	3	2	4	3	2	4	1	2	2	2	2	2	4	4	4	3	3	3	3	4	3	4	4	4	4	3	4	3	5	5	5	4	4	4	4	3	3	3	5	5	5	5	5	5	5
2	2	2	2	2	2	2	4	3	2	4	1	2	2	2	2	2	4	4	4	3	3	3	3	4	3	4	4	4	4	3	4	3	5	5	5	4	4	4	4	3	3	3	5	5	5	5	5	5	5
3	3	3	3	3	3	2	4	3	2	4	1	2	2	2	2	2	4	4	4	3	3	3	3	4	3	4	4	4	4	3	4	3	5	5	5	4	4	4	4	3	3	3	5	5	5	5	5	5	5
3	3	3	3	3	3	2	4	3	2	4	1	2	2	2	2	2	4	4	4	3	3	3	3	4	3	4	4	4	4	3	4	3	5	5	5	4	4	4	4	3	3	3	5	5	5	5	5	5	5
3	3	3	3	3	3	2	4	3	2	4	1	2	2	2	2	2	4	4	4	3	3	3	3	4	3	4	4	4	4	3	4	3	5	5	5	4	4	4	4	3	3	3	5	5	5	5	5	5	5
3	3	3	2	2	2	2	4	3	2	4	1	2	2	2	2	2	4	4	4	3	3	3	3	4	3	4	4	4	4	3	4	3	5	5	5	4	4	4	4	3	3	3	5	5	5	5	5	5	5
3	3	3	3	3	3	2	4	3	2	4	1	2	2	2	2	2	4	4	4	3	3	3	3	4	3	4	4	4	4	3	4	3	5	5	5	4	4	4	4	3	3	3	5	5	5	5	5	5	5
3	3	3	3	3	3	2	4	3	2	4	1	2	2	2	2	2	4	4	4	3	3	3	3	4	3	4	4	4	4	3	4	3	5	5	5	4	4	4	4	3	3	3	5	5	5	5	5	5	5
4	4	4	4	4	4	2	4	3	2	4	1	2	2	2	2	2	4	4	4	3	3	3	3	4	3	4	4	4	4	3	4	3	5	5	5	4	4	4	4	3	3	3	5	5	5	5	5	5	5
4	4	4	4	4	4	2	4	3	2	4	1	2	2	2	2	2	4	4	4	3	3	3	3	4	3	4	4	4	4	3	4	3	5	5	5	4	4	4	4	3	3	3	5	5	5	5	5	5	5
4	4	4	4	4	4	2	4	3	2	4	1	2	2	2	2	2	4	4	4	3	3	3	3	4	3	4	4	4	4	3	4	3	5	5	5	4	4	4	4	3	3	3	5	5	5	5	5	5	5
3	2	2	2	3	3	4	4	4	4	3	2	4	4	4	4	4	4	5	5	2	5	2	4	4	4	4	4	4	4	4	4	4	4	4	4	3	3	3	3	3	3	3	4	4	4	4	4	4	4
3	3	3	3	3	2	3	2	3	3	3	2	2	2	3	3	2	3	3	3	3	3	3	3	3	3	3	3	3	3	2	2	2	2	2	2	3	3	3	3	3	3	3	3	3	3	3	3	3	3
3	3	3	3	3	2	3	2	3	3	3	2	2	2	3	3	2	3	3	3	3	3	3	3	3	3	3	3	3	3	2	2	2	2	2	2	3	3	3	3	3	3	3	3	3	3	3	3	3	3
3	3	3	3	2	2	5	2	4	4	3	2	3	3	3	3	3	4	4	4	4	3	4	4	4	4	4	4	4	4	4	4	4	3	3	3	4	3	4	3	3	4	4	4	4	4	4	4	4	4
4	4	4	4	4	4	3	2	3	3	3	3	4	4	4	4	4	4	4	4	5	4	5	5	4	5	4	4	4	4	4	4	4	5	5	5	5	5	5	5	5	5	5	4	4	4	4	4	4	4
3	3	3	3	3	3	3	3	3	4	3	1	2	2	2	2	2	3	3	3	1	3	1	2	2	2	3	3	3	3	3	3	3	2	2	2	3	4	3	4	1	2	2	2	2	2	3	3	3	3
3	2	3	3	3	2	4	4	5	4	4	4	4	4	4	4	4	4	4	4	4	4	4	4	4	4	4	4	4	4	4	4	4	4	4	4	4	4	4	4	4	4	4	4	4	4	4	4	4	4
5	3	3	3	3	3	4	3	4	4	5	3	3	3	3	3	3	4	4	4	4	5	4	4	5	4	4	4	4	4	4	4	4	4	4	4	4	4	4	4	4	4	4	5	5	5	5	5	5	5
4	4	3	3	3	3	4	2	4	4	2	2	2	2	2	2	2	4	4	4	2	4	2	4	4	4	4	4	4	4	4	4	4	2	2	2	4	4	4	4	2	4	4	4	4	4	4	4	4	4
3	3	3	3	3	3	2	2	2	2	3	3	3	3	3	3	3	4	2	2	3	3	3	3	3	3	4	4	4	4	4	4	4	4	4	4	4	4	4	4	3	3	3	4	4	4	4	4	4	4
3	3	3	3	3	3	1	1	1	2	3	1	1	1	1	1	1	4	4	4	2	2	2	3	5	3	5	5	5	5	5	5	5	4	4	4	3	4	3	4	2	2	2	5	5	5	5	5	5	5
3	3	2	2	2	2	3	3	2	2	2	2	2	2	2	2	2	4	3	3	3	4	3	4	4	4	4	4	4	4	4	4	4	4	4	4	4	4	4	4	4	5	5	5	5	5	5	5	5	5
3	3	3	3	3	3	3	3	3	3	1	1	5	5	5	5	5	4	5	5	5	5	5	5	4	5	4	4	4	4	4	5	4	3	3	3	4	3	4	3	4	5	5	4	4	4	4	4	4	4
3	3	3	3	3	3	2	2	1	1	2	4	2	2	2	2	2	4	5	5	3	4	3	4	4	4	4	2	4	4	2	3	2	3	3	3	2	1	2	1	2	2	2	3	3	3	4	4	4	4
3	2	3	3	3	2	4	3	5	5	4	4	4	4	4	4	4	4	4	4	4	4	4	4	5	4	5	3	5	5	3	4	3	4	4	4	4	3	4	3	3	3	3	4	4	4	4	4	4	4
2	4	4	4	4	2	1	2	1	1	3	3	4	4	4	4	4	3	4	4	2	3	2	4	4	4	4	4	4	4	4	4	4	2	2	2	3	2	3	2	2	2	2	5	5	5	5	5	5	5
3	3	3	3	3	3	2	3	5	3	3	3	3	3	3	3	3	3	4	4	3	4	3	3	4	3	4	4	4	4	3	3	3	3	3	3	3	4	3	4	3	3	3	3	3	3	3	3	3	3
3	3	3	3	3	3	2	5	3	3	2	2	2	2	2	2	2	4	4	4	3	4	3	4	4	4	4	2	4	4	4	4	4	4	4	4	5	4	5	4	2	2	2	5	5	5	5	5	5	5
3	3	2	2	3	3	5	3	5	3	3	5	4	4	4	4	4	5	5	5	5	5	5	5	5	5	5	4	5	5	5	5	5	5	5	5	5	4	5	4	5	5	5	5	5	5	5	5	5	5
2	2	2	2	2	2	4	2	3	4	4	4	2	2	2	2	2	3	5	5	2	4	4	3	2	3	3	3	3	3	3	3	3	2	2	2	2	3	2	3	3	3	3	3	3	3	3	3	3	3
1	1	1	2	1	1	3	3	3	3	3	3	3	3	3	3	3	3	3	3	3	3	3	3	3	3	3	3	3	3	3	3	3	3	3	3	3	3	3	3	3	3	3	3	3	3	3	3	3	3
1	1	1	2	1	1	4	4	4	4	4	3	4	3	3	3	3	3	3	3	4	4	4	4	4	4	4	4	4	4	4	4	4	4	4	4	4	4	4	4	3	3	3	4	4	4	4	4	4	4
4	4	3	3	3	3	5	1	1	3	2	2	1	3	3	3	3	3	3	3	2	4	4	3	3	3	4	4	4	4	4	4	4	2	2	2	3	3	3	3	3	3	3	4	4	4	4	4	4	4
3	3	3	3	3	3	4	2	4	4	2	1	4	4	4	4	4	4	4	4	3	3	3	4	4	4	4	4	4	4	4	4	4	2	2	2	4	4	4	4	4	4	4	4	4	4	4	4	4	4
3	3	3	2	3	2	4	2	4	4	2	2	2	2	2	2	2	4	4	4	4	4	4	4	4	4	4	4	4	4	2	2	2	4	4	4	4	4	4	4	4	4	4	4	4	4	4	4	4	4
4	4	4	3	3	3	4	1	3	1	3	1	4	1	1	1	1	4	1	1	1	3	3	4	4	4	4	4	4	4	4	4	4	4	4	4	3	4	3	4	3	3	3	4	4	4	4	4	4	4
3	3	2	3	3	3	4	4	4	4	3	2	2	2	2	2	2	2	2	2	3	3	3	3	3	3	3	3	3	3	4	4	4	1	2	2	5	4	5	4	3	3	3	2	2	2	5	5	5	5
3	3	2	3	3	3	2	1	3	1	1	1	4	4	4	4	4	3	2	2	2	4	4	4	4	4	4	3	4	3	4	3	4	2	3	3	4	4	4	4	3	3	3	5	5	5	5	5	5	5
5	4	4	3	3	4	5	5	5	5	5	5	3	3	3	3	3	4	4	4	2	4	2	3	4	3	4	4	4	4	4	4	4	4	4	4	4	4	4	4	4	4	4	4	4	4	4	4	4	4
4	4	4	4	4	2	5	3	4	5	5	1	3	3	3	3	3	2	3	2	3	3	3	4	4	4	4	4	4	4	4	4	4	4	4	4	4	4	4	4	4	4	4	4	4	4	4	4	4	4
3	3	3	3	3	3	3	1	3	2	4	3	3	3	3	3	3	3	3	3	4	4	4	4	4	4	3	3	3	3	5	5	5	4	4	4	5	5	5	5	5	5	5	3	3	3	4	4	4	4
3	3	3	3	3	3	3	4	3	3	3	3	3	3	3	3	3	3	3	3	3	3	3	3	3	3	2	2	2	2	2	3	3	2	2	2	3	3	3	3	3	3	3	4	4	4	4	4	4	4
3	3	3	3	3	3	5	4	3	3	2	1	2	2	2	2	2	3	3	3	2	2	2	4	4	4	2	2	2	2	4	4	4	4	4	4	3	3	3	3	2	2	2	4	4	4	4	4	4	4
3	3	3	3	3	3	3	2	3	3	3	3	3	3	3	3	3	3	3	3	3	3	3	3	3	3	3	3	3	3	3	3	3	3	3	3	3	3	3	3	3	3	3	3	3	3	3	3	3	3
4	4	4	3	3	3	4	1	4	4	3	4	3	3	3	3	3	4	2	2	4	3	4	3	3	3	4	4	4	4	3	3	3	2	2	2	2	2	2	2	2	2	2	4	4	4	4	4	4	4
4	4	4	4	3	3	5	1	3	4	1	1	3	3	3	3	3	3	1	1	1	4	1	3	2	3	4	3	4	4	2	2	2	2	1	2	1	2	1	2	1	1	1	2	2	2	4	4	4	4
3	3	3	3	3	3	3	4	2	2	1	1	4	4	4	4	4	4	4	4	3	4	3	3	3	3	4	4	4	4	4	3	4	4	3	4	4	4	4	4	4	3	3	3	3	3	3	3	3	3
3	3	3	3	3	3	5	3	4	3	3	3	2	2	2	2	2	4	2	2	3	4	3	5	4	5	5	5	5	5	4	4	4	4	4	4	4	4	4	4	4	4	4	4	4	4	4	4	4	4
3	3	2	2	2	3	3	3	4	3	4	2	4	4	4	4	4	4	4	4	3	3	3	4	4	4	3	3	3	3	4	4	4	3	3	3	4	4	4	4	2	3	2	4	4	4	3	3	3	3
3	3	3	3	3	3	2	4	3	2	4	1	2	2	2	2	2	4	4	4	3	3	3	3	4	3	4	4	4	4	3	4	3	5	5	5	4	4	4	4	3	3	3	5	5	5	5	5	5	5
3	3	3	2	2	3	3	5	3	5	5	5	5	5	5	5	5	5	2	2	5	5	5	5	5	5	5	5	5	5	5	5	5	5	5	5	5	5	5	5	5	5	5	5	5	5	5	5	5	5
3	3	3	3	3	2	3	2	3	3	3	2	2	2	3	3	2	3	3	3	3	3	3	3	3	3	3	3	3	3	2	2	2	2	2	2	3	3	3	3	3	3	3	3	3	3	3	3	3	3
2	4	4	4	4	2	5	5	3	5	3	4	2	2	2	2	2	2	3	3	2	3	2	2	2	2	2	2	2	2	3	3	3	3	3	3	2	4	2	4	2	2	2	2	2	2	2	2	2	2
2	4	4	4	4	2	4	4	5	5	4	5	4	4	4	4	4	4	4	4	3	4	3	5	5	5	5	4	5	5	4	5	4	5	4	5	5	5	5	5	4	5	5	4	4	4	4	4	4	4
4	3	3	3	3	3	5	2	5	2	2	2	3	3	3	3	3	3	3	3	2	4	2	3	3	3	4	3	4	4	3	3	3	3	3	3	3	4	3	4	4	3	3	4	4	4	4	4	4	4
3	3	3	3	3	3	4	3	3	4	4	2	4	4	4	4	4	4	4	4	3	4	3	4	4	4	4	4	4	4	4	4	4	3	3	3	4	4	4	4	3	3	3	4	4	4	4	4	4	4
3	3	3	3	3	3	3	4	2	2	3	2	1	1	1	1	1	3	3	3	3	4	3	4	4	4	4	4	4	4	4	4	4	4	4	4	4	4	4	4	4	4	4	4	4	4	4	4	4	4
3	2	2	3	3	2	3	5	3	5	5	5	5	5	5	5	5	5	2	2	5	5	5	5	5	5	5	5	5	5	5	5	5	5	5	5	5	5	5	5	5	5	5	5	5	5	5	5	5	5
4	4	4	4	4	4	5	4	4	4	4	4	4	4	4	4	4	4	5	5	5	5	5	5	5	5	4	4	4	4	3	4	3	5	5	5	4	4	4	4	4	4	4	4	4	4	3	3	3	3
4	3	4	2	2	2	2	2	2	4	4	4	4	4	4	4	4	4	4	4	4	4	4	4	4	4	4	4	4	4	4	4	4	2	2	2	3	2	3	2	3	4	4	4	4	4	4	4	4	4
3	3	2	3	3	3	3	5	3	5	5	5	5	5	5	5	5	5	2	2	5	5	5	5	5	5	5	5	5	5	5	5	5	5	5	5	5	5	5	5	5	5	5	5	5	5	5	5	5	5
4	3	3	3	2	2	3	3	4	3	4	2	4	4	4	4	4	4	4	4	3	3	3	4	4	4	3	3	3	3	4	4	4	3	3	3	4	4	4	4	2	3	2	4	4	4	3	3	3	3
4	3	3	3	3	4	5	3	4	3	3	3	3	3	3	3	3	3	3	3	3	4	3	4	4	4	4	4	4	4	4	4	4	3	3	3	4	3	4	3	3	4	4	4	4	4	4	4	4	4
4	3	3	3	3	3	3	3	4	3	4	2	4	4	4	4	4	4	4	4	3	3	3	4	4	4	3	3	3	3	4	4	4	3	3	3	4	4	4	4	2	3	2	4	4	4	3	3	3	3
4	4	4	4	4	4	3	3	4	3	4	2	4	4	4	4	4	4	4	4	3	3	3	4	4	4	3	3	3	3	4	4	4	3	3	3	4	4	4	4	2	3	2	4	4	4	3	3	3	3
3	3	3	2	3	2	3	3	4	3	4	2	4	4	4	4	4	4	4	4	3	3	3	4	4	4	3	3	3	3	4	4	4	3	3	3	4	4	4	4	2	3	2	4	4	4	3	3	3	3
3	3	3	3	3	3	3	3	4	3	4	2	4	4	4	4	4	4	4	4	3	3	3	4	4	4	3	3	3	3	4	4	4	3	3	3	4	4	4	4	2	3	2	4	4	4	3	3	3	3
3	3	3	3	3	3	3	3	4	3	4	2	4	4	4	4	4	4	4	4	3	3	3	4	4	4	3	3	3	3	4	4	4	3	3	3	4	4	4	4	2	3	2	4	4	4	3	3	3	3
2	2	2	2	2	2	5	4	4	4	4	4	4	4	4	4	4	4	5	5	5	5	5	5	5	5	4	4	4	4	3	4	3	5	5	5	4	4	4	4	4	4	4	4	4	4	3	3	3	3
3	2	2	2	2	2	5	4	4	4	4	4	4	4	4	4	4	4	5	5	5	5	5	5	5	5	4	4	4	4	3	4	3	5	5	5	4	4	4	4	4	4	4	4	4	4	3	3	3	3
3	4	3	3	3	3	5	4	4	4	4	4	4	4	4	4	4	4	5	5	5	5	5	5	5	5	4	4	4	4	3	4	3	5	5	5	4	4	4	4	4	4	4	4	4	4	3	3	3	3
3	3	3	3	3	3	5	4	4	4	4	4	4	4	4	4	4	4	5	5	5	5	5	5	5	5	4	4	4	4	3	4	3	5	5	5	4	4	4	4	4	4	4	4	4	4	3	3	3	3
3	3	3	2	2	2	5	4	4	4	4	4	4	4	4	4	4	4	5	5	5	5	5	5	5	5	4	4	4	4	3	4	3	5	5	5	4	4	4	4	4	4	4	4	4	4	3	3	3	3
4	3	3	3	3	4	5	4	4	4	4	4	4	4	4	4	4	4	5	5	5	5	5	5	5	5	4	4	4	4	3	4	3	5	5	5	4	4	4	4	4	4	4	4	4	4	3	3	3	3
4	2	3	3	2	2	5	4	4	4	4	4	4	4	4	4	4	4	5	5	5	5	5	5	5	5	4	4	4	4	3	4	3	5	5	5	4	4	4	4	4	4	4	4	4	4	3	3	3	3
3	3	3	3	3	3	5	4	4	4	4	4	4	4	4	4	4	4	5	5	5	5	5	5	5	5	4	4	4	4	3	4	3	5	5	5	4	4	4	4	4	4	4	4	4	4	3	3	3	3
3	2	4	4	4	4	5	4	4	4	4	4	4	4	4	4	4	4	5	5	5	5	5	5	5	5	4	4	4	4	3	4	3	5	5	5	4	4	4	4	4	4	4	4	4	4	3	3	3	3
4	3	3	3	3	3	5	4	4	4	4	4	4	4	4	4	4	4	5	5	5	5	5	5	5	5	4	4	4	4	3	4	3	5	5	5	4	4	4	4	4	4	4	4	4	4	3	3	3	3
3	3	3	3	3	3	5	4	4	4	4	4	4	4	4	4	4	4	5	5	5	5	5	5	5	5	4	4	4	4	3	4	3	5	5	5	4	4	4	4	4	4	4	4	4	4	3	3	3	3
3	3	3	3	3	3	5	4	4	4	4	4	4	4	4	4	4	4	5	5	5	5	5	5	5	5	4	4	4	4	3	4	3	5	5	5	4	4	4	4	4	4	4	4	4	4	3	3	3	3
4	4	3	3	4	3	5	4	4	4	4	4	4	4	4	4	4	4	5	5	5	5	5	5	5	5	4	4	4	4	3	4	3	5	5	5	4	4	4	4	4	4	4	4	4	4	3	3	3	3
4	4	4	4	4	4	3	5	3	5	5	5	5	5	5	5	5	5	2	2	5	5	5	5	5	5	5	5	5	5	5	5	5	5	5	5	5	5	5	5	5	5	5	5	5	5	5	5	5	5
3	3	2	2	2	2	3	5	3	5	5	5	5	5	5	5	5	5	2	2	5	5	5	5	5	5	5	5	5	5	5	5	5	5	5	5	5	5	5	5	5	5	5	5	5	5	5	5	5	5
3	3	2	2	3	3	3	5	3	5	5	5	5	5	5	5	5	5	2	2	5	5	5	5	5	5	5	5	5	5	5	5	5	5	5	5	5	5	5	5	5	5	5	5	5	5	5	5	5	5
3	2	3	3	3	2	3	5	3	5	5	5	5	5	5	5	5	5	2	2	5	5	5	5	5	5	5	5	5	5	5	5	5	5	5	5	5	5	5	5	5	5	5	5	5	5	5	5	5	5
3	3	3	2	3	2	4	2	2	4	2	2	2	2	2	2	2	4	4	4	4	4	4	3	3	3	4	4	4	4	3	3	3	4	4	4	4	3	4	3	3	4	4	4	4	4	5	5	5	5
3	3	3	3	3	2	3	2	3	3	3	2	2	2	3	3	2	3	3	3	3	3	3	3	3	3	3	3	3	3	2	2	2	2	2	2	3	3	3	3	3	3	3	3	3	3	3	3	3	3
3	3	3	3	3	2	3	2	3	3	3	2	2	2	3	3	2	3	3	3	3	3	3	3	3	3	3	3	3	3	2	2	2	2	2	2	3	3	3	3	3	3	3	3	3	3	3	3	3	3
4	3	3	3	3	3	3	2	2	3	3	3	1	1	1	1	1	2	3	3	1	1	1	1	2	1	2	2	2	2	3	1	3	3	3	3	1	1	1	1	2	2	2	2	2	2	2	2	2	2
4	4	4	4	4	4	2	4	4	2	2	2	3	3	3	3	3	3	3	3	3	3	3	3	3	3	3	3	3	3	3	3	3	3	3	3	3	3	3	3	3	3	3	3	3	3	3	3	3	3
3	3	3	3	3	3	2	1	2	2	2	2	4	4	4	4	4	4	5	5	2	4	2	3	4	3	4	4	4	4	3	3	3	3	3	3	2	2	2	2	2	2	2	1	1	1	4	4	4	4
3	2	3	3	3	2	4	1	2	1	3	1	4	4	4	4	4	3	5	5	2	3	2	4	3	4	4	3	4	4	3	3	3	3	3	3	3	3	3	3	3	2	2	5	5	5	5	5	5	5
3	3	3	3	3	3	4	4	5	5	2	3	5	5	5	5	5	3	4	4	3	3	3	4	3	4	3	3	3	3	5	3	5	3	3	3	3	3	3	3	3	3	3	3	3	3	3	3	3	3
3	3	3	3	3	3	2	3	2	2	3	1	3	3	3	3	3	4	3	3	3	4	3	3	3	3	4	3	4	4	3	3	3	3	4	3	3	3	3	3	4	4	4	3	3	3	4	4	4	4
3	2	2	2	3	3	4	3	3	2	3	3	3	3	3	3	3	3	3	3	2	3	2	3	3	3	4	3	4	4	2	3	2	3	4	3	3	2	3	2	3	3	3	3	3	3	2	2	2	2
3	3	2	2	2	2	3	2	4	2	3	2	2	2	2	2	2	4	2	2	4	4	4	4	4	4	4	4	4	4	4	4	4	4	4	4	4	4	4	4	3	3	3	4	4	4	4	4	4	4
3	3	3	3	3	3	2	4	2	4	4	2	3	3	3	3	3	4	4	4	3	4	3	4	4	4	4	5	4	4	4	2	4	4	4	4	2	2	2	2	2	4	4	4	4	4	4	4	4	4
4	4	4	4	4	4	5	4	4	4	4	4	4	4	4	4	4	5	5	5	4	4	4	4	5	4	5	5	5	5	5	4	5	4	4	4	5	4	5	4	4	4	4	4	4	4	4	4	4	4
4	3	4	4	3	3	5	5	5	5	5	5	5	5	5	5	5	5	5	5	5	3	5	5	5	5	5	5	5	5	5	5	5	5	5	5	5	5	5	5	5	5	5	5	5	5	5	5	5	5
3	3	2	2	2	3	3	4	4	4	3	4	4	4	4	4	4	4	4	4	4	3	4	4	4	4	4	4	4	4	4	4	4	4	3	4	4	4	4	4	4	4	4	3	3	3	4	4	4	4
3	4	3	3	3	3	3	3	3	4	4	3	4	4	4	4	4	4	4	4	4	4	4	4	4	4	4	4	4	4	4	4	4	4	4	4	4	4	4	4	4	4	4	4	4	4	4	4	4	4
3	3	3	3	3	3	5	1	3	3	4	4	2	2	2	2	2	3	2	2	4	4	4	4	3	4	4	4	4	4	4	4	4	3	3	3	4	3	4	3	4	4	4	4	4	4	5	5	5	5
3	3	3	3	3	3	1	5	1	1	5	5	2	2	2	2	2	4	1	1	4	4	4	4	4	4	4	4	4	4	5	5	5	3	3	3	3	3	3	3	4	4	4	5	5	5	5	5	5	5
3	3	3	3	3	3	4	1	5	2	2	1	3	3	3	3	3	4	4	4	3	4	3	4	4	4	4	4	4	4	4	4	4	4	4	4	4	4	4	4	4	3	3	5	5	5	5	5	5	5
3	3	3	3	3	3	5	5	5	2	4	2	3	3	3	3	3	5	5	5	3	4	3	5	5	5	5	5	5	5	5	5	5	4	4	4	5	5	5	5	3	3	3	5	5	5	5	5	5	5
3	3	3	3	3	3	4	3	5	5	3	3	2	2	2	2	2	2	2	2	2	4	2	4	3	4	3	3	3	3	3	3	3	3	3	3	3	3	3	3	3	3	3	3	3	3	3	3	3	3
3	3	3	3	3	3	3	3	4	3	4	2	4	4	4	4	4	4	4	4	3	3	3	4	4	4	3	3	3	3	4	4	4	3	3	3	4	4	4	4	2	3	2	4	4	4	3	3	3	3
2	2	2	2	2	2	1	3	3	1	3	4	3	3	3	3	3	3	3	3	2	4	2	3	3	3	3	4	3	3	4	2	4	3	4	3	3	4	3	4	3	5	5	3	3	3	5	5	5	5
2	2	2	4	3	2	3	2	4	3	3	2	4	4	4	4	4	4	4	4	4	4	4	4	3	4	3	3	3	3	3	3	3	4	3	4	3	4	3	4	4	3	3	3	3	3	3	3	3	3
4	3	3	3	2	2	4	3	4	2	2	3	2	2	2	2	2	3	2	2	3	4	3	3	4	3	3	3	3	3	4	4	4	4	4	4	4	4	4	4	4	4	4	4	4	4	4	4	4	4
4	3	3	4	3	4	3	4	3	3	3	3	3	3	3	3	3	3	3	3	3	4	3	3	4	3	4	3	4	4	4	4	4	4	4	4	3	3	3	3	3	3	3	4	4	4	4	4	4	4
3	3	3	3	3	3	1	3	4	4	2	5	4	4	4	4	4	5	5	5	3	4	3	5	5	5	5	5	5	5	4	4	4	5	5	5	5	4	5	4	3	3	3	4	4	4	5	5	5	5
4	4	5	3	3	3	3	5	3	5	5	5	5	5	5	5	5	5	2	2	5	5	5	5	5	5	5	5	5	5	5	5	5	5	5	5	5	5	5	5	5	5	5	5	5	5	5	5	5	5
4	4	4	4	4	4	5	4	4	2	3	3	3	3	3	3	3	4	3	3	3	5	3	5	4	5	5	3	5	5	3	4	3	5	4	5	4	3	4	3	5	5	5	5	5	5	4	4	4	4
3	3	3	2	2	3	5	1	2	3	3	3	4	4	4	4	4	5	5	5	2	5	2	3	3	3	4	4	4	4	5	5	5	3	3	3	3	1	3	1	3	3	3	5	5	5	5	5	5	5
3	3	3	3	3	3	3	2	3	3	3	4	4	4	4	4	4	4	5	5	3	4	3	3	4	3	4	4	4	4	5	4	5	4	3	4	4	4	4	4	4	4	4	3	3	3	5	5	5	5
2	2	2	2	2	2	2	1	3	3	3	5	4	4	4	4	4	4	4	4	4	4	4	4	4	4	5	5	5	5	3	4	3	4	4	4	4	4	4	4	3	3	3	3	3	3	3	3	3	3
4	3	3	4	3	4	2	2	3	3	3	3	4	4	4	4	4	3	3	3	3	4	3	4	4	4	4	4	4	4	5	4	5	4	4	4	4	4	4	4	4	4	4	5	5	5	5	5	5	5
2	2	3	3	3	3	2	5	3	3	3	3	3	3	3	3	3	3	3	3	3	3	3	3	3	3	3	3	3	3	3	3	3	3	3	3	3	3	3	3	3	3	3	3	3	3	3	3	3	3
3	3	3	3	3	2	3	3	4	3	4	2	4	4	4	4	4	4	4	4	3	3	3	4	4	4	3	3	3	3	4	4	4	3	3	3	4	4	4	4	2	3	2	4	4	4	3	3	3	3
4	4	4	4	3	3	3	3	4	3	4	2	4	4	4	4	4	4	4	4	3	3	3	4	4	4	3	3	3	3	4	4	4	3	3	3	4	4	4	4	2	3	2	4	4	4	3	3	3	3
3	3	3	3	3	3	3	3	4	3	4	2	4	4	4	4	4	4	4	4	3	3	3	4	4	4	3	3	3	3	4	4	4	3	3	3	4	4	4	4	2	3	2	4	4	4	3	3	3	3
3	3	2	2	2	2	5	4	3	3	4	3	3	3	3	3	3	3	4	4	3	4	3	4	3	4	4	4	4	4	4	3	4	4	4	4	5	4	5	4	3	4	4	4	4	4	4	4	4	4
3	3	2	2	3	3	5	4	3	3	4	3	3	3	3	3	3	3	4	4	3	4	3	4	3	4	4	4	4	4	4	3	4	4	4	4	5	4	5	4	3	4	4	4	4	4	4	4	4	4
3	3	2	3	3	3	5	4	3	3	4	3	3	3	3	3	3	3	4	4	3	4	3	4	3	4	4	4	4	4	4	3	4	4	4	4	5	4	5	4	3	4	4	4	4	4	4	4	4	4
4	4	5	3	3	3	5	4	3	3	4	3	3	3	3	3	3	3	4	4	3	4	3	4	3	4	4	4	4	4	4	3	4	4	4	4	5	4	5	4	3	4	4	4	4	4	4	4	4	4
3	3	3	2	2	3	4	4	4	4	4	4	5	5	5	5	5	4	4	4	4	4	4	5	5	5	5	5	5	5	5	5	5	5	5	5	5	5	5	5	5	5	5	4	4	4	4	4	4	4
3	2	2	3	3	2	4	4	4	4	4	4	5	5	5	5	5	4	4	4	4	4	4	5	5	5	5	5	5	5	5	5	5	5	5	5	5	5	5	5	5	5	5	4	4	4	4	4	4	4
3	2	3	3	3	2	4	4	4	4	4	4	5	5	5	5	5	4	4	4	4	4	4	5	5	5	5	5	5	5	5	5	5	5	5	5	5	5	5	5	5	5	5	4	4	4	4	4	4	4
2	3	3	3	3	2	4	4	4	4	4	4	5	5	5	5	5	4	4	4	4	4	4	5	5	5	5	5	5	5	5	5	5	5	5	5	5	5	5	5	5	5	5	4	4	4	4	4	4	4
2	3	3	3	3	2	3	5	3	5	5	5	5	5	5	5	5	5	2	2	5	5	5	5	5	5	5	5	5	5	5	5	5	5	5	5	5	5	5	5	5	5	5	5	5	5	5	5	5	5
4	3	3	3	3	4	5	5	5	2	1	1	4	4	4	4	4	5	5	5	3	4	3	3	3	3	4	4	4	4	2	2	2	2	2	2	2	2	2	2	2	2	2	2	2	2	5	5	5	5
3	3	3	3	3	2	3	2	3	3	3	2	2	2	3	3	2	3	3	3	3	3	3	3	3	3	3	3	3	3	2	2	2	2	2	2	3	3	3	3	3	3	3	3	3	3	3	3	3	3
3	3	3	3	3	2	3	2	3	3	3	2	2	2	3	3	2	3	3	3	3	3	3	3	3	3	3	3	3	3	2	2	2	2	2	2	3	3	3	3	3	3	3	3	3	3	3	3	3	3
4	4	4	4	3	3	1	4	4	3	2	1	2	2	2	2	2	2	2	2	2	2	2	2	2	2	2	2	2	2	2	3	2	3	3	3	3	3	3	3	3	3	3	3	3	3	3	3	3	3
3	3	3	3	3	3	5	3	4	3	3	3	3	4	4	4	4	3	4	4	3	3	3	3	4	3	4	3	4	3	4	4	4	3	3	3	3	2	3	2	2	3	3	3	3	3	3	3	3	3
4	4	4	4	4	4	5	5	5	5	5	5	1	1	1	1	1	5	5	5	5	5	5	3	4	3	4	4	4	4	4	3	4	3	3	3	4	4	4	4	4	4	4	4	4	4	4	4	4	4
3	3	3	2	2	2	3	2	2	3	3	2	3	3	3	3	3	4	4	4	3	4	3	4	4	4	4	4	4	4	4	4	4	3	3	3	4	4	4	4	3	3	3	4	4	4	5	5	5	5
3	3	3	3	3	3	3	4	3	3	3	4	4	3	3	3	3	4	3	3	3	4	4	4	4	4	3	3	3	3	2	3	2	3	3	3	3	4	3	4	3	4	4	3	3	3	3	3	3	3
4	4	3	3	3	3	5	4	5	5	5	4	3	3	3	3	3	4	5	5	3	4	3	4	4	4	4	3	4	4	4	4	4	3	3	3	4	3	4	3	2	2	2	4	4	4	4	4	4	4
3	3	3	3	3	3	5	5	5	5	5	1	3	3	3	3	3	4	5	5	1	5	1	5	3	5	5	5	5	5	4	4	4	3	3	3	4	5	4	5	2	3	3	5	5	5	5	5	5	5
4	4	4	4	4	4	5	5	5	5	3	3	3	4	4	4	4	3	4	4	3	5	5	3	3	3	3	3	3	3	4	3	4	4	3	3	5	3	5	3	4	4	4	4	4	4	4	4	4	4
3	3	3	3	3	3	4	3	3	4	2	3	3	3	3	3	3	2	2	2	3	3	3	4	4	4	4	2	4	4	2	3	2	3	4	3	4	4	4	4	3	3	3	3	3	3	3	3	3	3
4	3	3	3	3	3	3	4	4	4	4	3	4	4	4	4	4	3	3	3	4	3	4	3	3	3	3	3	3	3	3	3	3	4	3	4	4	3	4	3	3	3	3	4	4	4	5	5	5	5
3	3	3	2	2	2	1	4	3	1	4	3	5	5	5	5	5	4	4	4	2	5	2	4	4	4	4	4	4	4	4	4	4	4	4	4	4	4	4	4	4	4	4	5	5	5	5	5	5	5
3	3	3	3	3	3	4	3	3	3	4	3	4	4	4	4	4	4	5	5	4	4	4	4	4	4	4	4	4	4	4	4	4	4	4	4	4	4	4	4	4	4	4	4	4	4	4	4	4	4
3	2	3	3	3	2	1	5	5	3	5	3	5	5	5	5	5	3	4	4	3	4	3	4	4	4	3	3	3	3	4	4	4	4	4	4	4	5	4	5	3	4	4	4	4	4	3	3	3	3
4	3	3	3	2	2	4	4	4	4	5	3	4	4	4	4	4	4	3	3	4	4	4	4	4	4	4	4	4	4	4	4	4	4	4	4	5	5	5	5	5	5	5	5	5	5	5	5	5	5
3	3	3	3	3	3	5	5	4	4	3	4	3	4	4	4	4	4	4	4	4	4	4	4	4	4	4	4	4	4	5	5	5	4	4	4	4	4	4	4	4	5	5	5	5	5	5	5	5	5
4	4	4	4	4	2	4	4	4	4	4	4	4	4	4	4	4	4	4	4	4	4	4	4	4	4	4	4	4	4	4	4	4	4	4	4	4	4	4	4	4	4	4	4	4	4	4	4	4	4
4	4	4	4	3	3	2	2	2	2	4	2	2	2	2	2	2	4	3	3	4	4	4	2	4	2	4	4	4	4	4	4	4	4	4	4	4	4	4	4	4	4	4	4	4	4	4	4	4	4
3	3	3	3	3	2	3	2	3	3	3	2	2	2	3	3	2	3	3	3	3	3	3	3	3	3	3	3	3	3	2	2	2	2	2	2	3	3	3	3	3	3	3	3	3	3	3	3	3	3
3	3	2	3	3	3	3	3	3	2	4	1	3	3	3	3	3	4	2	2	3	3	3	4	4	4	4	3	4	4	3	2	3	2	2	2	4	4	4	4	3	4	4	4	4	4	4	4	4	4
3	3	3	3	3	3	4	3	4	4	4	2	1	2	2	2	2	3	3	3	3	2	2	5	3	5	4	3	4	3	3	2	3	4	2	2	4	3	4	3	3	3	3	4	4	4	4	4	4	4
1	1	1	2	1	1	4	1	4	4	4	4	4	4	4	4	4	4	4	4	4	4	4	4	4	4	1	1	1	1	4	4	4	4	4	4	4	4	4	4	4	4	4	4	4	4	4	4	4	4
3	3	3	3	3	3	3	2	3	3	3	2	3	3	3	3	3	3	3	3	3	3	3	3	3	3	3	3	3	3	3	3	3	3	3	3	3	3	3	3	3	3	3	3	3	3	3	3	3	3
3	3	3	3	3	3	4	2	4	4	3	2	4	4	4	4	4	3	3	3	2	4	2	2	2	2	3	3	3	3	2	2	2	2	2	2	2	2	2	2	2	2	2	2	2	2	2	2	2	2
3	3	2	2	2	3	1	1	3	2	3	2	3	3	3	3	3	4	5	5	3	5	3	3	3	3	4	3	4	4	3	3	3	3	3	3	3	3	3	3	2	2	2	5	5	5	5	5	5	5
2	2	2	2	2	2	3	3	4	3	3	3	3	3	3	3	3	4	4	4	3	4	3	4	3	4	4	4	4	4	4	3	4	3	3	3	3	4	3	4	3	3	3	3	3	3	4	4	4	4
4	4	4	3	3	3	1	1	1	4	4	4	4	4	4	4	4	4	3	3	3	4	3	4	4	4	1	1	1	1	3	3	3	3	4	3	4	4	4	4	3	3	3	4	4	4	4	4	4	4
4	4	4	4	3	3	4	5	5	5	5	5	1	1	1	1	1	4	1	1	4	4	4	4	4	4	4	4	4	4	4	4	4	4	4	4	4	4	4	4	4	4	4	4	4	4	4	4	4	4
3	3	3	3	3	3	4	4	4	4	2	3	3	3	3	3	3	4	4	4	4	4	4	4	4	4	4	3	4	4	4	4	4	5	4	5	4	4	4	4	4	4	4	5	5	5	4	4	4	4
4	4	4	4	4	4	2	2	2	2	3	2	3	3	3	3	3	4	3	3	3	4	3	4	4	4	4	3	4	4	4	2	4	3	3	3	3	4	3	4	3	4	4	4	4	4	5	5	5	5
3	3	2	2	3	3	3	5	3	2	4	2	3	3	3	3	3	2	3	3	2	3	2	2	3	2	3	3	3	3	3	2	3	2	3	2	3	3	3	3	2	2	2	2	2	2	3	3	3	3
3	3	3	3	3	2	3	2	3	3	3	2	2	2	3	3	2	3	3	3	3	3	3	3	3	3	3	3	3	3	2	2	2	2	2	2	3	3	3	3	3	3	3	3	3	3	3	3	3	3
2	2	3	3	3	3	2	2	2	2	2	2	2	2	2	2	2	4	4	4	2	3	2	2	4	2	4	4	4	4	4	4	4	2	2	2	2	2	2	2	2	2	2	2	2	2	4	4	4	4
3	2	3	2	2	2	3	3	2	2	4	4	1	1	1	1	1	3	5	5	3	4	3	4	4	4	4	4	4	4	5	5	5	2	2	2	3	3	3	3	4	4	4	2	2	2	2	2	2	2
2	2	2	2	2	2	5	4	4	4	3	1	4	4	4	4	4	5	5	5	3	3	3	3	3	3	5	4	5	5	3	3	3	3	3	3	5	5	5	5	3	3	3	5	5	5	5	5	5	5
4	3	3	4	3	4	5	5	5	5	5	5	4	4	4	4	4	3	3	3	3	5	3	3	3	3	3	3	3	3	3	3	3	3	3	3	3	3	3	3	3	3	3	3	3	3	3	3	3	3
3	3	2	2	2	3	3	1	2	3	4	3	4	4	4	4	4	2	2	2	2	2	2	4	3	4	3	4	3	3	5	4	5	3	3	3	3	4	3	4	5	3	3	1	1	1	1	1	1	1
2	2	2	2	2	2	1	1	3	3	2	1	3	3	3	3	3	5	5	5	4	4	4	4	4	4	5	5	5	5	4	4	4	3	3	3	5	5	5	5	3	3	3	4	4	4	4	4	4	4
3	3	3	2	2	2	4	4	4	4	4	3	4	4	4	4	4	3	3	3	4	4	4	4	4	4	4	4	4	4	4	4	4	3	3	3	3	3	3	3	4	4	4	5	5	5	5	5	5	5
3	3	3	3	2	2	4	3	4	3	4	5	4	4	4	4	4	4	4	4	3	3	3	3	4	3	4	2	4	4	3	3	3	4	4	4	3	4	3	4	3	4	4	4	4	4	4	4	4	4
4	3	4	4	4	2	4	2	5	5	5	2	4	4	4	4	4	4	4	4	4	4	5	5	5	5	5	5	5	5	5	5	5	5	5	5	5	5	5	5	5	5	5	5	5	5	5	5	5	5
4	3	3	3	3	3	5	3	3	3	3	4	3	3	3	3	3	3	3	3	3	3	3	3	3	3	3	3	3	3	3	3	3	3	3	3	3	3	3	3	3	3	3	3	3	3	3	3	3	3
3	3	3	3	3	2	3	5	3	3	3	5	3	3	3	3	3	5	5	5	3	3	3	3	3	3	3	3	3	3	4	4	4	4	4	4	4	3	4	3	3	3	3	3	3	3	3	3	3	3
3	3	3	3	3	3	1	1	3	1	1	1	2	2	2	2	2	4	5	5	1	3	1	3	4	3	5	4	5	5	3	3	3	1	1	1	3	1	3	1	1	1	1	4	4	4	5	5	5	5
3	3	3	3	3	2	3	2	3	3	3	2	2	2	3	3	2	3	3	3	3	3	3	3	3	3	3	3	3	3	2	2	2	2	2	2	3	3	3	3	3	3	3	3	3	3	3	3	3	3
3	3	3	3	3	3	3	2	3	2	2	3	4	4	4	4	4	4	4	4	4	4	4	4	4	4	4	4	4	4	4	4	3	3	3	2	4	4	4	4	3	3	3	3	3	3	3	4	4	4
3	3	3	3	3	3	5	1	1	1	1	1	1	1	1	1	1	3	4	4	5	4	5	3	2	3	1	3	1	1	3	2	3	3	5	3	2	5	2	5	4	5	5	4	4	4	5	5	5	5
3	2	3	3	3	2	4	3	3	3	4	3	3	3	3	3	3	3	3	3	4	4	4	4	3	4	3	3	3	3	3	3	3	4	4	4	3	3	3	3	3	4	4	3	3	3	3	3	3	3
4	3	3	3	3	4	4	3	4	4	4	4	4	4	4	4	4	4	4	4	4	4	4	4	4	4	4	4	4	4	4	4	4	4	4	4	4	4	4	4	4	4	4	4	4	4	4	4	4	4
3	2	2	2	2	2	3	3	5	2	2	4	3	3	3	3	3	4	4	4	4	5	4	4	5	4	5	3	5	5	3	5	3	5	4	5	4	3	4	3	4	3	3	3	3	3	3	3	3	3
4	3	4	4	4	2	4	2	5	5	5	2	4	4	4	4	4	4	4	4	4	4	5	5	5	5	5	5	5	5	5	5	5	5	5	5	5	5	5	5	5	5	5	5	5	5	5	5	5	5
3	2	4	4	4	4	4	1	4	1	2	1	1	5	5	5	5	2	5	5	4	5	5	4	4	4	5	5	5	5	3	2	3	2	1	1	4	4	4	4	2	4	4	3	3	3	4	4	4	4
3	3	3	3	3	3	3	2	2	2	2	2	2	2	2	2	2	4	4	4	3	2	3	2	2	2	4	4	4	4	3	3	3	2	2	2	3	3	3	3	2	2	2	2	2	2	2	2	2	2
4	4	4	4	4	4	3	3	4	3	3	3	3	3	3	3	3	3	4	4	2	3	2	3	3	3	4	3	4	4	3	3	3	3	3	3	3	3	3	3	3	3	3	3	3	3	4	4	4	4
4	3	4	4	4	2	5	4	4	3	4	2	4	4	4	4	4	4	5	5	4	5	4	3	4	3	4	4	4	4	3	3	3	3	3	3	4	3	4	3	3	3	3	5	5	5	5	5	5	5
5	4	4	3	3	4	2	4	4	2	2	2	2	2	2	2	2	4	4	4	3	4	3	4	4	4	4	4	4	4	4	4	4	3	3	3	3	3	3	3	3	3	3	3	3	3	3	3	3	3
3	3	3	3	3	3	3	3	4	3	4	3	4	5	5	5	5	3	5	5	4	4	4	4	5	4	5	5	5	5	5	4	5	3	3	3	4	4	4	4	4	4	4	3	3	3	3	3	3	3
4	4	3	3	4	3	2	3	4	4	2	3	4	4	4	4	4	2	2	2	3	4	4	2	2	2	4	4	4	4	2	2	2	4	4	4	4	4	4	4	4	4	4	4	4	4	4	4	4	4
3	3	3	3	3	3	2	2	2	2	4	2	2	2	2	2	2	4	3	3	4	4	4	2	4	2	4	4	4	4	4	4	4	4	4	4	4	4	4	4	4	4	4	4	4	4	4	4	4	4
3	4	3	3	4	5	3	3	4	3	3	1	3	3	3	3	3	3	4	4	4	4	4	3	4	3	3	3	3	3	4	3	4	4	4	4	3	2	3	2	3	3	3	3	3	3	4	4	4	4
2	3	3	3	3	2	4	2	2	2	3	2	4	4	4	4	4	3	4	4	3	4	3	4	4	4	4	4	4	4	4	4	4	4	4	4	4	4	4	4	3	3	3	4	4	4	4	4	4	4
3	3	3	2	2	3	3	4	2	2	4	2	4	4	4	4	4	4	4	4	4	4	4	4	4	4	4	4	4	4	4	4	4	4	4	4	4	4	4	4	4	4	4	5	5	5	5	5	5	5
3	3	3	3	3	3	4	4	3	4	4	2	4	4	4	4	4	4	4	4	4	4	4	4	4	4	4	4	4	4	4	4	4	4	4	4	4	4	4	4	4	4	4	4	4	4	4	4	4	4
1	1	1	2	1	1	1	4	1	1	3	5	4	4	4	4	4	4	3	3	4	4	4	5	5	5	5	4	5	5	3	3	3	4	4	4	5	4	5	4	5	5	5	1	1	1	1	1	1	1
2	2	2	2	2	2	4	4	5	4	3	1	4	3	3	3	3	4	5	5	4	4	4	5	5	5	3	4	3	4	2	4	2	5	4	4	4	3	4	3	5	4	4	4	4	4	5	5	5	5
3	3	3	3	3	3	4	3	2	2	2	2	2	2	2	2	2	5	5	5	2	4	2	5	5	5	5	5	5	5	5	4	5	4	5	4	4	5	4	5	5	5	5	5	5	5	5	5	5	5
2	3	4	3	3	3	5	3	3	3	3	3	4	4	4	4	4	4	3	3	4	5	4	5	5	5	4	4	4	4	4	4	4	5	4	5	4	4	4	4	5	5	5	4	4	4	4	4	4	4
3	2	2	2	2	2	5	5	5	5	5	5	5	5	5	5	5	5	5	5	5	3	5	5	5	5	5	5	5	5	5	5	5	5	5	5	5	5	5	5	5	5	5	5	5	5	5	5	5	5
[truncated: 27 more columns]
